# Supplementary material for: A phylogenetic analysis of macroevolutionary patterns in fermentative yeasts
Source: Ecol Evol. 2016 May 10;6(12):3851–61. doi: 10.1002/ece3.2097 (PMC4972215; doi:10.1002/ece3.2097)
Supplement: Supplementary file 1 — Data S1. kurtzToR.csv file. [file ECE3-6-3851-s001.zip]

Archive with 10 entries (9 files):
- aicw-sortdata.R
- dtt.full_with_confidence_limits_and_p_value.R
- event_data.txt
- Figs-ECOandEVOL-V02.R
- FUNCTIONS-JSI.R
- kurtzToR-2.csv
- mcmc_out.txt
- yeast-phylogeny.tre
- __MACOSX/
- __MACOSX/._kurtzToR-2.csv
