# Supplementary material for: A phylogenetic analysis of macroevolutionary patterns in fermentative yeasts
Source: Ecol Evol. 2016 May 10;6(12):3851–61. doi: 10.1002/ece3.2097 (PMC4972215; doi:10.1002/ece3.2097)
Supplement: Supplementary file 1 — Data S1. kurtzToR.csv file. [file ECE3-6-3851-s001.zip › aicw-sortdata.R]

aic.w<-function(aic){
  d.aic<-aic-min(aic)
  exp(-1/2*d.aic)/sum(exp(-1/2*d.aic))
}
sort.data.frame <- function(x, key, ...) {
  if (missing(key)) {
    rn <- rownames(x)
    if (all(rn %in% 1:nrow(x))) rn <- as.numeric(rn)
    x[order(rn, ...), , drop=FALSE]
  } else {
    x[do.call("order", c(x[key], ...)), , drop=FALSE]
  }
}
