# Supplementary material for: A phylogenetic analysis of macroevolutionary patterns in fermentative yeasts
Source: Ecol Evol. 2016 May 10;6(12):3851–61. doi: 10.1002/ece3.2097 (PMC4972215; doi:10.1002/ece3.2097)
Supplement: Supplementary file 1 — Data S1. kurtzToR.csv file. [file ECE3-6-3851-s001.zip › event_data.txt]

generation	leftchild	rightchild	abstime	lambdainit	lambdashift	muinit	mushift
0	Saccharomyces_pastorianus	Hanseniaspora_valbyensis	0	0.032	0	0.005	0
1000	Saccharomyces_pastorianus	Hanseniaspora_valbyensis	0	0.0303987	0	0.0132559	0
2000	Saccharomyces_pastorianus	Hanseniaspora_valbyensis	0	0.0414955	-0.00257651	0.00546624	0
3000	Saccharomyces_pastorianus	Hanseniaspora_valbyensis	0	0.0316833	-0.00161163	0.000749802	0
4000	Saccharomyces_pastorianus	Hanseniaspora_valbyensis	0	0.0457031	-0.0061768	0.00796315	0
5000	Saccharomyces_pastorianus	Hanseniaspora_valbyensis	0	0.0271353	0.000137343	0.0030528	0
6000	Saccharomyces_pastorianus	Hanseniaspora_valbyensis	0	0.0323139	-0.00107436	0.00114502	0
7000	Saccharomyces_pastorianus	Hanseniaspora_valbyensis	0	0.0301288	-0.00410885	0.000855603	0
8000	Saccharomyces_pastorianus	Hanseniaspora_valbyensis	0	0.0374856	-0.00284965	0.0101737	0
9000	Saccharomyces_pastorianus	Hanseniaspora_valbyensis	0	0.0425324	-0.00284965	0.00575615	0
10000	Saccharomyces_pastorianus	Hanseniaspora_valbyensis	0	0.0158648	0.11961	0.00666808	0
11000	Saccharomyces_pastorianus	Hanseniaspora_valbyensis	0	0.0132361	0.0700038	0.00225515	0
12000	Saccharomyces_pastorianus	Hanseniaspora_valbyensis	0	0.0136503	0.105652	0.0017706	0
13000	Saccharomyces_pastorianus	Hanseniaspora_valbyensis	0	0.0148799	0.033196	0.00821199	0
13000	Kazachstania_kunashirensis	Kazachstania_exigua	130.833	0.282151	-0.025714	0.0837868	0
14000	Saccharomyces_pastorianus	Hanseniaspora_valbyensis	0	0.0156361	0.0245406	0.00365851	0
14000	Saccharomyces_paradoxus	NA	149.464	1.06668	-0.00516226	1.13573	0
15000	Saccharomyces_pastorianus	Hanseniaspora_valbyensis	0	0.0115614	0.0321493	0.000137662	0
16000	Saccharomyces_pastorianus	Hanseniaspora_valbyensis	0	0.0127563	0.0161961	0.00687659	0
17000	Saccharomyces_pastorianus	Hanseniaspora_valbyensis	0	0.0145068	0.0282628	0.00267597	0
18000	Saccharomyces_pastorianus	Hanseniaspora_valbyensis	0	0.0626717	-0.00823417	0.000222075	0
19000	Saccharomyces_pastorianus	Hanseniaspora_valbyensis	0	0.0134103	0.0686626	0.00455963	0
20000	Saccharomyces_pastorianus	Hanseniaspora_valbyensis	0	0.0663022	-0.00380299	0.0203258	0
21000	Saccharomyces_pastorianus	Hanseniaspora_valbyensis	0	0.0135231	0.0616762	0.000130967	0
22000	Saccharomyces_pastorianus	Hanseniaspora_valbyensis	0	0.0137255	0.0968341	0.00767422	0
23000	Saccharomyces_pastorianus	Hanseniaspora_valbyensis	0	0.0155593	0.0530802	0.0166418	0
24000	Saccharomyces_pastorianus	Hanseniaspora_valbyensis	0	0.0159185	0.0554739	0.00568595	0
25000	Saccharomyces_pastorianus	Hanseniaspora_valbyensis	0	0.0892504	-0.00984692	0.0199012	0
26000	Saccharomyces_pastorianus	Hanseniaspora_valbyensis	0	0.104186	-0.00730427	0.0313291	0
27000	Saccharomyces_pastorianus	Hanseniaspora_valbyensis	0	0.0487778	-0.00429489	0.0147248	0
28000	Saccharomyces_pastorianus	Hanseniaspora_valbyensis	0	0.0358962	-0.00173938	0.00891901	0
29000	Saccharomyces_pastorianus	Hanseniaspora_valbyensis	0	0.0435473	-0.00435008	0.0136586	0
30000	Saccharomyces_pastorianus	Hanseniaspora_valbyensis	0	0.0410495	-0.00534508	0.000938345	0
31000	Saccharomyces_pastorianus	Hanseniaspora_valbyensis	0	0.0868025	-0.00846677	0.0142924	0
32000	Saccharomyces_pastorianus	Hanseniaspora_valbyensis	0	0.080629	-0.00938258	0.010895	0
33000	Saccharomyces_pastorianus	Hanseniaspora_valbyensis	0	0.0951963	-0.00859361	0.0198119	0
34000	Saccharomyces_pastorianus	Hanseniaspora_valbyensis	0	0.0437692	-0.00310908	0.005337	0
35000	Saccharomyces_pastorianus	Hanseniaspora_valbyensis	0	0.0443622	-0.00338668	0.0120613	0
36000	Saccharomyces_pastorianus	Hanseniaspora_valbyensis	0	0.0357728	-0.00261794	0.00721279	0
37000	Saccharomyces_pastorianus	Hanseniaspora_valbyensis	0	0.0351655	-0.00261794	0.011336	0
38000	Saccharomyces_pastorianus	Hanseniaspora_valbyensis	0	0.0348944	-0.00253039	0.00494905	0
39000	Saccharomyces_pastorianus	Hanseniaspora_valbyensis	0	0.0339981	-0.00285866	0.00236992	0
40000	Saccharomyces_pastorianus	Hanseniaspora_valbyensis	0	0.0723807	-0.00487733	0.0251096	0
41000	Saccharomyces_pastorianus	Hanseniaspora_valbyensis	0	0.0941182	-0.00735486	0.0284403	0
42000	Saccharomyces_pastorianus	Hanseniaspora_valbyensis	0	0.0512094	-0.0062701	0.00858044	0
43000	Saccharomyces_pastorianus	Hanseniaspora_valbyensis	0	0.0506773	-0.00404566	0.0123753	0
44000	Saccharomyces_pastorianus	Hanseniaspora_valbyensis	0	0.0137765	0.0964273	0.000900347	0
45000	Saccharomyces_pastorianus	Hanseniaspora_valbyensis	0	0.014385	0.0385743	0.00427843	0
46000	Saccharomyces_pastorianus	Hanseniaspora_valbyensis	0	0.0147158	0.0510465	0.000733568	0
47000	Saccharomyces_pastorianus	Hanseniaspora_valbyensis	0	0.0646052	-0.00689112	0.0110841	0
48000	Saccharomyces_pastorianus	Hanseniaspora_valbyensis	0	0.0866925	-0.00778996	0.0266682	0
49000	Saccharomyces_pastorianus	Hanseniaspora_valbyensis	0	0.0141852	0.0303086	0.00225437	0
50000	Saccharomyces_pastorianus	Hanseniaspora_valbyensis	0	0.0278715	-7.85842e-05	0.00627514	0
51000	Saccharomyces_pastorianus	Hanseniaspora_valbyensis	0	0.0693975	-0.00574128	0.0157795	0
52000	Saccharomyces_pastorianus	Hanseniaspora_valbyensis	0	0.0429963	-0.00210739	0.0186504	0
53000	Saccharomyces_pastorianus	Hanseniaspora_valbyensis	0	0.0332799	-0.00210739	0.00345555	0
54000	Saccharomyces_pastorianus	Hanseniaspora_valbyensis	0	0.0486662	-0.00220481	0.0304656	0
55000	Saccharomyces_pastorianus	Hanseniaspora_valbyensis	0	0.0195425	0.00118702	0.00100706	0
56000	Saccharomyces_pastorianus	Hanseniaspora_valbyensis	0	0.0124237	0.093284	0.0073029	0
57000	Saccharomyces_pastorianus	Hanseniaspora_valbyensis	0	0.0319828	0.00112872	0.013168	0
58000	Saccharomyces_pastorianus	Hanseniaspora_valbyensis	0	0.0241185	-0.000605079	0.00187197	0
58000	Hanseniaspora_valbyensis	NA	146.482	0.497263	-0.0611608	0.0634311	0
59000	Saccharomyces_pastorianus	Hanseniaspora_valbyensis	0	0.0263785	-0.000625591	0.00580695	0
60000	Saccharomyces_pastorianus	Hanseniaspora_valbyensis	0	0.104762	-0.00700344	0.0393628	0
61000	Saccharomyces_pastorianus	Hanseniaspora_valbyensis	0	0.0772499	-0.00700344	0.0254431	0
62000	Saccharomyces_pastorianus	Hanseniaspora_valbyensis	0	0.0332019	-0.0026253	0.00434109	0
63000	Saccharomyces_pastorianus	Hanseniaspora_valbyensis	0	0.0162524	0.118872	0.0127483	0
64000	Saccharomyces_pastorianus	Hanseniaspora_valbyensis	0	0.0854864	-0.00945174	0.0043704	0
65000	Saccharomyces_pastorianus	Hanseniaspora_valbyensis	0	0.0143048	0.0940221	0.0142432	0
66000	Saccharomyces_pastorianus	Hanseniaspora_valbyensis	0	0.0165304	0.0404426	0.00851638	0
67000	Saccharomyces_pastorianus	Hanseniaspora_valbyensis	0	0.0109818	0.032594	0.0035389	0
68000	Saccharomyces_pastorianus	Hanseniaspora_valbyensis	0	0.0437957	-0.00349551	0.00506042	0
69000	Saccharomyces_pastorianus	Hanseniaspora_valbyensis	0	0.0552623	-0.00402111	0.0125619	0
70000	Saccharomyces_pastorianus	Hanseniaspora_valbyensis	0	0.0705859	-0.00725028	0.019387	0
71000	Saccharomyces_pastorianus	Hanseniaspora_valbyensis	0	0.10349	-0.0104277	0.0155084	0
72000	Saccharomyces_pastorianus	Hanseniaspora_valbyensis	0	0.0383855	-0.00287775	0.0113379	0
73000	Saccharomyces_pastorianus	Hanseniaspora_valbyensis	0	0.0598832	-0.00675129	0.0049413	0
74000	Saccharomyces_pastorianus	Hanseniaspora_valbyensis	0	0.0750233	-0.00573284	0.0307229	0
75000	Saccharomyces_pastorianus	Hanseniaspora_valbyensis	0	0.0347798	-0.00425873	0.0016082	0
76000	Saccharomyces_pastorianus	Hanseniaspora_valbyensis	0	0.0716157	-0.00746537	0.0168163	0
77000	Saccharomyces_pastorianus	Hanseniaspora_valbyensis	0	0.070894	-0.00969279	0.0116299	0
78000	Saccharomyces_pastorianus	Hanseniaspora_valbyensis	0	0.0903114	-0.00653573	0.0368507	0
79000	Saccharomyces_pastorianus	Hanseniaspora_valbyensis	0	0.046533	-0.00435675	0.01117	0
80000	Saccharomyces_pastorianus	Hanseniaspora_valbyensis	0	0.0120264	0.104747	0.00656864	0
81000	Saccharomyces_pastorianus	Hanseniaspora_valbyensis	0	0.0426275	-0.00469555	0.00507058	0
82000	Saccharomyces_pastorianus	Hanseniaspora_valbyensis	0	0.0348819	-0.00099896	0.0117102	0
83000	Saccharomyces_pastorianus	Hanseniaspora_valbyensis	0	0.067343	-0.00576433	0.0131752	0
84000	Saccharomyces_pastorianus	Hanseniaspora_valbyensis	0	0.0283349	-0.00116766	0.00186984	0
85000	Saccharomyces_pastorianus	Hanseniaspora_valbyensis	0	0.0334102	0.00164444	0.0203928	0
86000	Saccharomyces_pastorianus	Hanseniaspora_valbyensis	0	0.013009	0.0532	0.00122676	0
87000	Saccharomyces_pastorianus	Hanseniaspora_valbyensis	0	0.0147888	0.0838774	0.00369762	0
88000	Saccharomyces_pastorianus	Hanseniaspora_valbyensis	0	0.0164233	0.047689	0.00512789	0
89000	Saccharomyces_pastorianus	Hanseniaspora_valbyensis	0	0.016607	0.0465923	0.0148388	0
90000	Saccharomyces_pastorianus	Hanseniaspora_valbyensis	0	0.0140378	0.0378205	0.000928665	0
91000	Saccharomyces_pastorianus	Hanseniaspora_valbyensis	0	0.0235432	0.004119	0.00418938	0
92000	Saccharomyces_pastorianus	Hanseniaspora_valbyensis	0	0.020838	0.00141821	0.00147836	0
93000	Saccharomyces_pastorianus	Hanseniaspora_valbyensis	0	0.0339918	-0.00174964	0.00604466	0
94000	Saccharomyces_pastorianus	Hanseniaspora_valbyensis	0	0.0167823	0.0573332	0.00415052	0
95000	Saccharomyces_pastorianus	Hanseniaspora_valbyensis	0	0.0149316	0.0565056	0.00592621	0
96000	Saccharomyces_pastorianus	Hanseniaspora_valbyensis	0	0.0129821	0.0248808	0.00141756	0
97000	Saccharomyces_pastorianus	Hanseniaspora_valbyensis	0	0.0128157	0.087716	0.00183498	0
98000	Saccharomyces_pastorianus	Hanseniaspora_valbyensis	0	0.0167838	0.0442104	0.00732292	0
99000	Saccharomyces_pastorianus	Hanseniaspora_valbyensis	0	0.0145231	0.0306419	0.00161095	0
100000	Saccharomyces_pastorianus	Hanseniaspora_valbyensis	0	0.0128223	0.0508444	0.00507795	0
101000	Saccharomyces_pastorianus	Hanseniaspora_valbyensis	0	0.0125643	0.0406916	0.00901367	0
102000	Saccharomyces_pastorianus	Hanseniaspora_valbyensis	0	0.0137887	0.0515852	0.00435884	0
103000	Saccharomyces_pastorianus	Hanseniaspora_valbyensis	0	0.0102201	0.0278812	3.9963e-05	0
104000	Saccharomyces_pastorianus	Hanseniaspora_valbyensis	0	0.0176676	0.00394898	0.00275195	0
105000	Saccharomyces_pastorianus	Hanseniaspora_valbyensis	0	0.0175421	0.0487748	0.0125249	0
106000	Saccharomyces_pastorianus	Hanseniaspora_valbyensis	0	0.013721	0.0435468	0.00118659	0
107000	Saccharomyces_pastorianus	Hanseniaspora_valbyensis	0	0.0121387	0.0822466	0.0028686	0
108000	Saccharomyces_pastorianus	Hanseniaspora_valbyensis	0	0.0135574	0.0258074	0.00165105	0
109000	Saccharomyces_pastorianus	Hanseniaspora_valbyensis	0	0.0176382	0.00372446	0.00219681	0
110000	Saccharomyces_pastorianus	Hanseniaspora_valbyensis	0	0.0160681	0.0261654	0.000855543	0
111000	Saccharomyces_pastorianus	Hanseniaspora_valbyensis	0	0.0130996	0.0543034	0.0069064	0
112000	Saccharomyces_pastorianus	Hanseniaspora_valbyensis	0	0.016109	0.0673544	0.0135508	0
113000	Saccharomyces_pastorianus	Hanseniaspora_valbyensis	0	0.0168597	0.0608548	0.00602105	0
114000	Saccharomyces_pastorianus	Hanseniaspora_valbyensis	0	0.0154932	0.0224432	0.00389305	0
115000	Saccharomyces_pastorianus	Hanseniaspora_valbyensis	0	0.0157331	0.0570262	0.00314569	0
116000	Saccharomyces_pastorianus	Hanseniaspora_valbyensis	0	0.0158523	0.0993291	0.0119787	0
117000	Saccharomyces_pastorianus	Hanseniaspora_valbyensis	0	0.015722	0.0119899	0.00798419	0
118000	Saccharomyces_pastorianus	Hanseniaspora_valbyensis	0	0.0128632	0.0304591	0.00710713	0
119000	Saccharomyces_pastorianus	Hanseniaspora_valbyensis	0	0.0156291	0.0527803	0.00493566	0
120000	Saccharomyces_pastorianus	Hanseniaspora_valbyensis	0	0.0118336	0.0537337	0.000218026	0
121000	Saccharomyces_pastorianus	Hanseniaspora_valbyensis	0	0.0182087	0.00598458	0.00489033	0
122000	Saccharomyces_pastorianus	Hanseniaspora_valbyensis	0	0.0151851	0.0125966	0.000820868	0
123000	Saccharomyces_pastorianus	Hanseniaspora_valbyensis	0	0.0149384	0.0367997	0.00333234	0
124000	Saccharomyces_pastorianus	Hanseniaspora_valbyensis	0	0.014956	0.0240226	0.00336527	0
125000	Saccharomyces_pastorianus	Hanseniaspora_valbyensis	0	0.0127706	0.0163687	0.00182965	0
126000	Saccharomyces_pastorianus	Hanseniaspora_valbyensis	0	0.0137652	0.0249772	0.00343885	0
127000	Saccharomyces_pastorianus	Hanseniaspora_valbyensis	0	0.0553255	-0.00620707	0.00664552	0
128000	Saccharomyces_pastorianus	Hanseniaspora_valbyensis	0	0.043533	-0.00455393	0.000952329	0
129000	Saccharomyces_pastorianus	Hanseniaspora_valbyensis	0	0.0436409	-0.0039048	0.00120266	0
130000	Saccharomyces_pastorianus	Hanseniaspora_valbyensis	0	0.0202708	0.00265511	0.000939638	0
131000	Saccharomyces_pastorianus	Hanseniaspora_valbyensis	0	0.0382314	-0.00259292	0.00222217	0
132000	Saccharomyces_pastorianus	Hanseniaspora_valbyensis	0	0.04542	-0.00499638	0.00664796	0
133000	Saccharomyces_pastorianus	Hanseniaspora_valbyensis	0	0.0168401	0.0588787	0.0167536	0
134000	Saccharomyces_pastorianus	Hanseniaspora_valbyensis	0	0.0147202	0.0335357	0.00516406	0
135000	Saccharomyces_pastorianus	Hanseniaspora_valbyensis	0	0.0149778	0.0860356	0.00559674	0
136000	Saccharomyces_pastorianus	Hanseniaspora_valbyensis	0	0.0136716	0.0427718	0.00415388	0
137000	Saccharomyces_pastorianus	Hanseniaspora_valbyensis	0	0.0195511	0.00626597	0.000743785	0
138000	Saccharomyces_pastorianus	Hanseniaspora_valbyensis	0	0.0132507	0.0179023	0.00421584	0
139000	Saccharomyces_pastorianus	Hanseniaspora_valbyensis	0	0.0122242	0.034623	0.00648667	0
140000	Saccharomyces_pastorianus	Hanseniaspora_valbyensis	0	0.0133691	0.0285246	0.00652037	0
141000	Saccharomyces_pastorianus	Hanseniaspora_valbyensis	0	0.0157079	0.0129013	0.00742073	0
142000	Saccharomyces_pastorianus	Hanseniaspora_valbyensis	0	0.013513	0.0372777	0.00693001	0
143000	Saccharomyces_pastorianus	Hanseniaspora_valbyensis	0	0.0185833	0.0415689	0.0153452	0
144000	Saccharomyces_pastorianus	Hanseniaspora_valbyensis	0	0.0145278	0.0188588	0.000182165	0
145000	Saccharomyces_pastorianus	Hanseniaspora_valbyensis	0	0.0123941	0.0609283	0.00077125	0
146000	Saccharomyces_pastorianus	Hanseniaspora_valbyensis	0	0.0141482	0.0288009	0.00244789	0
147000	Saccharomyces_pastorianus	Hanseniaspora_valbyensis	0	0.0107644	0.0736659	0.0021262	0
148000	Saccharomyces_pastorianus	Hanseniaspora_valbyensis	0	0.0131231	0.0327061	0.00250751	0
149000	Saccharomyces_pastorianus	Hanseniaspora_valbyensis	0	0.0135968	0.0794242	0.00508235	0
150000	Saccharomyces_pastorianus	Hanseniaspora_valbyensis	0	0.0189247	0.0201471	0.0215013	0
151000	Saccharomyces_pastorianus	Hanseniaspora_valbyensis	0	0.0150159	0.0196768	0.00348862	0
152000	Saccharomyces_pastorianus	Hanseniaspora_valbyensis	0	0.0156843	0.01126	5.6972e-05	0
153000	Saccharomyces_pastorianus	Hanseniaspora_valbyensis	0	0.0123944	0.0291779	0.00138064	0
154000	Saccharomyces_pastorianus	Hanseniaspora_valbyensis	0	0.015888	0.060717	0.0152918	0
155000	Saccharomyces_pastorianus	Hanseniaspora_valbyensis	0	0.0180123	0.0245303	0.0111718	0
156000	Saccharomyces_pastorianus	Hanseniaspora_valbyensis	0	0.0122656	0.0217153	0.00409299	0
157000	Saccharomyces_pastorianus	Hanseniaspora_valbyensis	0	0.0129534	0.0197122	0.00136228	0
158000	Saccharomyces_pastorianus	Hanseniaspora_valbyensis	0	0.0184389	0.0735861	0.0177874	0
159000	Saccharomyces_pastorianus	Hanseniaspora_valbyensis	0	0.0123259	0.0355683	0.00202812	0
160000	Saccharomyces_pastorianus	Hanseniaspora_valbyensis	0	0.0178931	0.0540663	0.0119588	0
161000	Saccharomyces_pastorianus	Hanseniaspora_valbyensis	0	0.0181015	0.0135702	0.0129641	0
162000	Saccharomyces_pastorianus	Hanseniaspora_valbyensis	0	0.0146299	0.0208655	0.00322699	0
163000	Saccharomyces_pastorianus	Hanseniaspora_valbyensis	0	0.0140278	0.0752542	0.00343141	0
164000	Saccharomyces_pastorianus	Hanseniaspora_valbyensis	0	0.0284487	-0.000703072	0.0130761	0
165000	Saccharomyces_pastorianus	Hanseniaspora_valbyensis	0	0.0139953	0.0439097	0.00192052	0
166000	Saccharomyces_pastorianus	Hanseniaspora_valbyensis	0	0.0130469	0.0895375	0.000591214	0
167000	Saccharomyces_pastorianus	Hanseniaspora_valbyensis	0	0.0135998	0.06075	0.0107418	0
168000	Saccharomyces_pastorianus	Hanseniaspora_valbyensis	0	0.0267967	-0.00120571	0.00415873	0
169000	Saccharomyces_pastorianus	Hanseniaspora_valbyensis	0	0.0235396	0.000589987	0.003806	0
170000	Saccharomyces_pastorianus	Hanseniaspora_valbyensis	0	0.0276985	0.000296414	0.00482604	0
171000	Saccharomyces_pastorianus	Hanseniaspora_valbyensis	0	0.0135391	0.068752	0.00782489	0
172000	Saccharomyces_pastorianus	Hanseniaspora_valbyensis	0	0.0178376	0.0428027	0.010616	0
173000	Saccharomyces_pastorianus	Hanseniaspora_valbyensis	0	0.0113282	0.0717064	0.00248177	0
174000	Saccharomyces_pastorianus	Hanseniaspora_valbyensis	0	0.0154313	0.0584423	0.00408424	0
175000	Saccharomyces_pastorianus	Hanseniaspora_valbyensis	0	0.0174312	0.0565538	0.00429695	0
176000	Saccharomyces_pastorianus	Hanseniaspora_valbyensis	0	0.0125972	0.0644067	0.00346326	0
177000	Saccharomyces_pastorianus	Hanseniaspora_valbyensis	0	0.0157457	0.042695	0.00670838	0
178000	Saccharomyces_pastorianus	Hanseniaspora_valbyensis	0	0.0142319	0.130158	0.00775036	0
179000	Saccharomyces_pastorianus	Hanseniaspora_valbyensis	0	0.0115026	0.0696662	0.00246183	0
180000	Saccharomyces_pastorianus	Hanseniaspora_valbyensis	0	0.0119367	0.0854915	0.00268128	0
181000	Saccharomyces_pastorianus	Hanseniaspora_valbyensis	0	0.0118389	0.0751477	0.00160108	0
182000	Saccharomyces_pastorianus	Hanseniaspora_valbyensis	0	0.0158788	0.00388837	0.000976689	0
183000	Saccharomyces_pastorianus	Hanseniaspora_valbyensis	0	0.0373522	-0.0019971	0.00834304	0
184000	Saccharomyces_pastorianus	Hanseniaspora_valbyensis	0	0.0163225	0.063597	0.0109115	0
185000	Saccharomyces_pastorianus	Hanseniaspora_valbyensis	0	0.0149018	0.029739	0.0039569	0
186000	Saccharomyces_pastorianus	Hanseniaspora_valbyensis	0	0.0226885	0.00125903	0.00447491	0
187000	Saccharomyces_pastorianus	Hanseniaspora_valbyensis	0	0.0294637	-0.00113042	0.00397049	0
188000	Saccharomyces_pastorianus	Hanseniaspora_valbyensis	0	0.0111567	0.0472887	0.00144852	0
189000	Saccharomyces_pastorianus	Hanseniaspora_valbyensis	0	0.0294006	-0.00125001	0.00872825	0
190000	Saccharomyces_pastorianus	Hanseniaspora_valbyensis	0	0.0557489	-0.00486353	0.00595607	0
191000	Saccharomyces_pastorianus	Hanseniaspora_valbyensis	0	0.0749252	-0.00546964	0.0262982	0
192000	Saccharomyces_pastorianus	Hanseniaspora_valbyensis	0	0.0119864	0.0414604	0.000939566	0
193000	Saccharomyces_pastorianus	Hanseniaspora_valbyensis	0	0.0180986	0.00683193	6.90615e-05	0
194000	Saccharomyces_pastorianus	Hanseniaspora_valbyensis	0	0.0317656	-5.70187e-05	0.00744639	0
195000	Saccharomyces_pastorianus	Hanseniaspora_valbyensis	0	0.0383069	-0.000251552	0.0153529	0
196000	Saccharomyces_pastorianus	Hanseniaspora_valbyensis	0	0.0269519	-0.0011714	0.00441628	0
197000	Saccharomyces_pastorianus	Hanseniaspora_valbyensis	0	0.0858835	-0.00722197	0.0234773	0
198000	Saccharomyces_pastorianus	Hanseniaspora_valbyensis	0	0.064102	-0.0068246	0.0121554	0
199000	Saccharomyces_pastorianus	Hanseniaspora_valbyensis	0	0.0131274	0.032966	0.00477254	0
200000	Saccharomyces_pastorianus	Hanseniaspora_valbyensis	0	0.0195016	0.00812403	0.0194027	0
201000	Saccharomyces_pastorianus	Hanseniaspora_valbyensis	0	0.0192133	0.010812	0.00949563	0
202000	Saccharomyces_pastorianus	Hanseniaspora_valbyensis	0	0.0208875	0.0853435	0.0170729	0
203000	Saccharomyces_pastorianus	Hanseniaspora_valbyensis	0	0.0540141	-0.00549812	0.0173146	0
204000	Saccharomyces_pastorianus	Hanseniaspora_valbyensis	0	0.0332448	-0.00213938	0.00793431	0
205000	Saccharomyces_pastorianus	Hanseniaspora_valbyensis	0	0.0133886	0.0632545	0.00011419	0
206000	Saccharomyces_pastorianus	Hanseniaspora_valbyensis	0	0.0244488	0.00191898	0.0114019	0
207000	Saccharomyces_pastorianus	Hanseniaspora_valbyensis	0	0.0160934	0.0451172	0.00605586	0
208000	Saccharomyces_pastorianus	Hanseniaspora_valbyensis	0	0.0129332	0.0709798	0.00564437	0
209000	Saccharomyces_pastorianus	Hanseniaspora_valbyensis	0	0.0312656	-0.000913719	0.00340136	0
210000	Saccharomyces_pastorianus	Hanseniaspora_valbyensis	0	0.0122105	0.124828	0.00240414	0
211000	Saccharomyces_pastorianus	Hanseniaspora_valbyensis	0	0.0147446	0.0509513	0.00167059	0
212000	Saccharomyces_pastorianus	Hanseniaspora_valbyensis	0	0.0165693	0.113917	0.0044994	0
213000	Saccharomyces_pastorianus	Hanseniaspora_valbyensis	0	0.0175555	0.00782018	0.00257037	0
214000	Saccharomyces_pastorianus	Hanseniaspora_valbyensis	0	0.0137358	0.0543164	0.00937688	0
215000	Saccharomyces_pastorianus	Hanseniaspora_valbyensis	0	0.0107868	0.079434	0.0044353	0
216000	Saccharomyces_pastorianus	Hanseniaspora_valbyensis	0	0.0139558	0.0298267	0.00632139	0
217000	Saccharomyces_pastorianus	Hanseniaspora_valbyensis	0	0.0183176	0.087461	0.0147529	0
218000	Saccharomyces_pastorianus	Hanseniaspora_valbyensis	0	0.0527916	-0.00396838	0.00694376	0
219000	Saccharomyces_pastorianus	Hanseniaspora_valbyensis	0	0.0235072	-0.000415561	0.00158804	0
220000	Saccharomyces_pastorianus	Hanseniaspora_valbyensis	0	0.0372489	-0.00285269	0.0051922	0
221000	Saccharomyces_pastorianus	Hanseniaspora_valbyensis	0	0.0158797	0.063684	0.0126895	0
222000	Saccharomyces_pastorianus	Hanseniaspora_valbyensis	0	0.0171142	0.0298233	0.00609379	0
223000	Saccharomyces_pastorianus	Hanseniaspora_valbyensis	0	0.0141233	0.0643483	0.0060776	0
224000	Saccharomyces_pastorianus	Hanseniaspora_valbyensis	0	0.013765	0.0359014	0.00252937	0
225000	Saccharomyces_pastorianus	Hanseniaspora_valbyensis	0	0.0188955	0.08773	0.0209007	0
226000	Saccharomyces_pastorianus	Hanseniaspora_valbyensis	0	0.0188354	0.0020338	0.000803462	0
227000	Saccharomyces_pastorianus	Hanseniaspora_valbyensis	0	0.0124979	0.019331	0.00712877	0
228000	Saccharomyces_pastorianus	Hanseniaspora_valbyensis	0	0.0149699	0.0361951	0.00981005	0
229000	Saccharomyces_pastorianus	Hanseniaspora_valbyensis	0	0.0372235	-0.00166182	0.0117525	0
230000	Saccharomyces_pastorianus	Hanseniaspora_valbyensis	0	0.014168	0.099021	0.00422423	0
231000	Saccharomyces_pastorianus	Hanseniaspora_valbyensis	0	0.0133756	0.0776902	0.00505742	0
232000	Saccharomyces_pastorianus	Hanseniaspora_valbyensis	0	0.0141433	0.0147579	0.000338755	0
233000	Saccharomyces_pastorianus	Hanseniaspora_valbyensis	0	0.0393483	-0.0036654	0.0119178	0
234000	Saccharomyces_pastorianus	Hanseniaspora_valbyensis	0	0.0136654	0.0203989	0.00119427	0
235000	Saccharomyces_pastorianus	Hanseniaspora_valbyensis	0	0.0134609	0.016098	0.00128761	0
236000	Saccharomyces_pastorianus	Hanseniaspora_valbyensis	0	0.0953103	-0.00719794	0.0362407	0
237000	Saccharomyces_pastorianus	Hanseniaspora_valbyensis	0	0.0763468	-0.0066008	0.0172141	0
238000	Saccharomyces_pastorianus	Hanseniaspora_valbyensis	0	0.0824523	-0.00704409	0.0184533	0
239000	Saccharomyces_pastorianus	Hanseniaspora_valbyensis	0	0.0701878	-0.00597216	0.0205989	0
240000	Saccharomyces_pastorianus	Hanseniaspora_valbyensis	0	0.0556468	-0.00499951	0.0130592	0
241000	Saccharomyces_pastorianus	Hanseniaspora_valbyensis	0	0.0644567	-0.00423402	0.0276998	0
242000	Saccharomyces_pastorianus	Hanseniaspora_valbyensis	0	0.013285	0.0429798	0.00174281	0
243000	Saccharomyces_pastorianus	Hanseniaspora_valbyensis	0	0.131288	-0.0110627	0.0260053	0
244000	Saccharomyces_pastorianus	Hanseniaspora_valbyensis	0	0.0126499	0.0185224	0.0037365	0
245000	Saccharomyces_pastorianus	Hanseniaspora_valbyensis	0	0.0382832	-0.00476696	0.00513857	0
246000	Saccharomyces_pastorianus	Hanseniaspora_valbyensis	0	0.0650333	-0.00675565	0.0115201	0
247000	Saccharomyces_pastorianus	Hanseniaspora_valbyensis	0	0.039987	-0.00462978	0.000651978	0
248000	Saccharomyces_pastorianus	Hanseniaspora_valbyensis	0	0.0396912	-0.00311046	0.0132776	0
249000	Saccharomyces_pastorianus	Hanseniaspora_valbyensis	0	0.0523463	-0.00425038	0.00378052	0
249000	Saccharomycodes_ludwigii	NA	144.946	0.147452	-0.047128	0.635656	0
250000	Saccharomyces_pastorianus	Hanseniaspora_valbyensis	0	0.112929	-0.010339	0.0244527	0
251000	Saccharomyces_pastorianus	Hanseniaspora_valbyensis	0	0.082872	-0.0100939	0.0120894	0
252000	Saccharomyces_pastorianus	Hanseniaspora_valbyensis	0	0.112688	-0.00760191	0.0457709	0
253000	Saccharomyces_pastorianus	Hanseniaspora_valbyensis	0	0.0851765	-0.00787216	0.0160549	0
254000	Saccharomyces_pastorianus	Hanseniaspora_valbyensis	0	0.0591975	-0.00388829	0.0103557	0
255000	Saccharomyces_pastorianus	Hanseniaspora_valbyensis	0	0.0369621	-0.0029795	0.00131948	0
255000	Saccharomycodes_ludwigii	NA	149.362	0.135621	0.0361052	0.639664	0
256000	Saccharomyces_pastorianus	Hanseniaspora_valbyensis	0	0.0343979	-0.00084817	0.0106519	0
257000	Saccharomyces_pastorianus	Hanseniaspora_valbyensis	0	0.025169	-0.00146204	0.00296913	0
258000	Saccharomyces_pastorianus	Hanseniaspora_valbyensis	0	0.0773488	-0.0088232	0.0132581	0
259000	Saccharomyces_pastorianus	Hanseniaspora_valbyensis	0	0.0580223	-0.00794726	0.00177296	0
260000	Saccharomyces_pastorianus	Hanseniaspora_valbyensis	0	0.0633584	-0.00580963	0.00911667	0
261000	Saccharomyces_pastorianus	Hanseniaspora_valbyensis	0	0.0580699	-0.00537258	0.0127345	0
262000	Saccharomyces_pastorianus	Hanseniaspora_valbyensis	0	0.0630518	-0.00537258	0.0164228	0
263000	Saccharomyces_pastorianus	Hanseniaspora_valbyensis	0	0.0518342	-0.00212107	0.0312953	0
264000	Saccharomyces_pastorianus	Hanseniaspora_valbyensis	0	0.0456692	-0.00244816	0.0162884	0
265000	Saccharomyces_pastorianus	Hanseniaspora_valbyensis	0	0.056164	-0.00635423	0.00299806	0
266000	Saccharomyces_pastorianus	Hanseniaspora_valbyensis	0	0.0553923	-0.00467586	0.00179579	0
267000	Saccharomyces_pastorianus	Hanseniaspora_valbyensis	0	0.127429	-0.0100187	0.0281559	0
268000	Saccharomyces_pastorianus	Hanseniaspora_valbyensis	0	0.0546286	-0.00502287	0.0117849	0
269000	Saccharomyces_pastorianus	Hanseniaspora_valbyensis	0	0.0450772	-0.00610904	0.00331383	0
270000	Saccharomyces_pastorianus	Hanseniaspora_valbyensis	0	0.0989211	-0.00957463	0.0178633	0
271000	Saccharomyces_pastorianus	Hanseniaspora_valbyensis	0	0.0432509	-0.0056353	0.00412899	0
272000	Saccharomyces_pastorianus	Hanseniaspora_valbyensis	0	0.0437967	-0.00287851	0.0080108	0
273000	Saccharomyces_pastorianus	Hanseniaspora_valbyensis	0	0.0430662	-0.00313545	0.00262134	0
274000	Saccharomyces_pastorianus	Hanseniaspora_valbyensis	0	0.0460786	-0.00364439	0.0126597	0
275000	Saccharomyces_pastorianus	Hanseniaspora_valbyensis	0	0.044347	-0.00428177	0.00122887	0
276000	Saccharomyces_pastorianus	Hanseniaspora_valbyensis	0	0.0391454	-0.00129418	0.0106113	0
277000	Saccharomyces_pastorianus	Hanseniaspora_valbyensis	0	0.0314096	0.000743705	0.0145884	0
278000	Saccharomyces_pastorianus	Hanseniaspora_valbyensis	0	0.0537893	-0.00424701	0.00880753	0
279000	Saccharomyces_pastorianus	Hanseniaspora_valbyensis	0	0.0166239	0.0853167	0.0172176	0
280000	Saccharomyces_pastorianus	Hanseniaspora_valbyensis	0	0.0160576	0.0584782	0.0052684	0
281000	Saccharomyces_pastorianus	Hanseniaspora_valbyensis	0	0.0769958	-0.00709943	0.0213821	0
282000	Saccharomyces_pastorianus	Hanseniaspora_valbyensis	0	0.0393492	-0.00380986	0.00165511	0
283000	Saccharomyces_pastorianus	Hanseniaspora_valbyensis	0	0.0584688	-0.00380986	0.0247501	0
284000	Saccharomyces_pastorianus	Hanseniaspora_valbyensis	0	0.0104279	0.0921953	0.00359267	0
285000	Saccharomyces_pastorianus	Hanseniaspora_valbyensis	0	0.013207	0.0231711	0.00134492	0
286000	Saccharomyces_pastorianus	Hanseniaspora_valbyensis	0	0.0144981	0.0503581	0.0101807	0
287000	Saccharomyces_pastorianus	Hanseniaspora_valbyensis	0	0.0155261	0.00770144	0.00133015	0
288000	Saccharomyces_pastorianus	Hanseniaspora_valbyensis	0	0.0139542	0.017604	0.00213851	0
289000	Saccharomyces_pastorianus	Hanseniaspora_valbyensis	0	0.016049	0.101968	0.0164618	0
290000	Saccharomyces_pastorianus	Hanseniaspora_valbyensis	0	0.0121356	0.0632837	0.00100814	0
290000	Kazachstania_servazzii	NA	149.101	0.0246339	-0.0274247	1.30099	0
290000	Kazachstania_barnettii	NA	149.989	0.683494	0.0423265	0.74009	0
291000	Saccharomyces_pastorianus	Hanseniaspora_valbyensis	0	0.0131444	0.0203867	7.95388e-05	0
292000	Saccharomyces_pastorianus	Hanseniaspora_valbyensis	0	0.0157754	0.0285324	0.0130648	0
293000	Saccharomyces_pastorianus	Hanseniaspora_valbyensis	0	0.0163965	0.0983065	0.0140019	0
294000	Saccharomyces_pastorianus	Hanseniaspora_valbyensis	0	0.0185056	0.00301948	2.45382e-05	0
295000	Saccharomyces_pastorianus	Hanseniaspora_valbyensis	0	0.0153991	0.0586222	0.00713632	0
296000	Saccharomyces_pastorianus	Hanseniaspora_valbyensis	0	0.0134895	0.0396064	0.00923609	0
297000	Saccharomyces_pastorianus	Hanseniaspora_valbyensis	0	0.0234008	0.00208335	0.00333506	0
298000	Saccharomyces_pastorianus	Hanseniaspora_valbyensis	0	0.0136193	0.045032	0.00460869	0
299000	Saccharomyces_pastorianus	Hanseniaspora_valbyensis	0	0.0147037	0.0790609	0.00943651	0
300000	Saccharomyces_pastorianus	Hanseniaspora_valbyensis	0	0.0137227	0.046756	0.0116825	0
301000	Saccharomyces_pastorianus	Hanseniaspora_valbyensis	0	0.0162274	0.0322169	0.00804329	0
302000	Saccharomyces_pastorianus	Hanseniaspora_valbyensis	0	0.0129371	0.0335282	0.00102926	0
303000	Saccharomyces_pastorianus	Hanseniaspora_valbyensis	0	0.0120158	0.0652603	0.00478147	0
304000	Saccharomyces_pastorianus	Hanseniaspora_valbyensis	0	0.0124408	0.0646008	0.000766331	0
305000	Saccharomyces_pastorianus	Hanseniaspora_valbyensis	0	0.0139116	0.0286548	0.000192471	0
306000	Saccharomyces_pastorianus	Hanseniaspora_valbyensis	0	0.0147965	0.0806989	0.00721751	0
307000	Saccharomyces_pastorianus	Hanseniaspora_valbyensis	0	0.0214791	0.0197379	0.0249117	0
308000	Saccharomyces_pastorianus	Hanseniaspora_valbyensis	0	0.0126284	0.0697794	0.00300487	0
309000	Saccharomyces_pastorianus	Hanseniaspora_valbyensis	0	0.0159259	0.0594451	0.0134759	0
310000	Saccharomyces_pastorianus	Hanseniaspora_valbyensis	0	0.013458	0.0507288	0.00838958	0
310000	Saccharomycodes_ludwigii	NA	135.974	0.632025	0.0109812	0.663995	0
311000	Saccharomyces_pastorianus	Hanseniaspora_valbyensis	0	0.0128566	0.100277	0.00482647	0
312000	Saccharomyces_pastorianus	Hanseniaspora_valbyensis	0	0.00956193	0.03127	0.00186767	0
313000	Saccharomyces_pastorianus	Hanseniaspora_valbyensis	0	0.0193907	0.0145356	0.011952	0
314000	Saccharomyces_pastorianus	Hanseniaspora_valbyensis	0	0.0146351	0.0484259	0.00938296	0
315000	Saccharomyces_pastorianus	Hanseniaspora_valbyensis	0	0.0187228	0.0511692	0.0143067	0
316000	Saccharomyces_pastorianus	Hanseniaspora_valbyensis	0	0.0146276	0.0533227	0.00259201	0
317000	Saccharomyces_pastorianus	Hanseniaspora_valbyensis	0	0.0167863	0.0504699	0.00648773	0
318000	Saccharomyces_pastorianus	Hanseniaspora_valbyensis	0	0.0123779	0.04628	0.000504565	0
319000	Saccharomyces_pastorianus	Hanseniaspora_valbyensis	0	0.0132824	0.0888852	0.00290649	0
320000	Saccharomyces_pastorianus	Hanseniaspora_valbyensis	0	0.0145829	0.0219345	0.00306689	0
321000	Saccharomyces_pastorianus	Hanseniaspora_valbyensis	0	0.014388	0.0583012	0.00725104	0
322000	Saccharomyces_pastorianus	Hanseniaspora_valbyensis	0	0.0186514	0.0142593	0.000457357	0
323000	Saccharomyces_pastorianus	Hanseniaspora_valbyensis	0	0.0145242	0.0323802	0.00268527	0
324000	Saccharomyces_pastorianus	Hanseniaspora_valbyensis	0	0.0111228	0.0294388	0.00234188	0
325000	Saccharomyces_pastorianus	Hanseniaspora_valbyensis	0	0.0121674	0.0953233	0.00120556	0
326000	Saccharomyces_pastorianus	Hanseniaspora_valbyensis	0	0.0197928	0.093336	0.0150442	0
327000	Saccharomyces_pastorianus	Hanseniaspora_valbyensis	0	0.0181748	0.0238714	0.0157207	0
328000	Saccharomyces_pastorianus	Hanseniaspora_valbyensis	0	0.0309452	-0.00111599	0.00447736	0
328000	Kazachstania_barnettii	NA	149.848	0.359705	-0.0352245	1.41058	0
329000	Saccharomyces_pastorianus	Hanseniaspora_valbyensis	0	0.040806	-0.00257267	0.0169243	0
330000	Saccharomyces_pastorianus	Hanseniaspora_valbyensis	0	0.0288962	-0.00126695	0.00110509	0
331000	Saccharomyces_pastorianus	Hanseniaspora_valbyensis	0	0.0419003	-0.00291115	0.00652029	0
332000	Saccharomyces_pastorianus	Hanseniaspora_valbyensis	0	0.0136377	0.0098726	0.000429533	0
333000	Saccharomyces_pastorianus	Hanseniaspora_valbyensis	0	0.0119351	0.0440467	0.00174074	0
334000	Saccharomyces_pastorianus	Hanseniaspora_valbyensis	0	0.0158452	0.0111216	0.00379085	0
335000	Saccharomyces_pastorianus	Hanseniaspora_valbyensis	0	0.0175216	0.0754878	0.0136043	0
336000	Saccharomyces_pastorianus	Hanseniaspora_valbyensis	0	0.0115136	0.0212572	0.000662946	0
337000	Saccharomyces_pastorianus	Hanseniaspora_valbyensis	0	0.014266	0.0455061	0.00387831	0
338000	Saccharomyces_pastorianus	Hanseniaspora_valbyensis	0	0.0203168	0.00904534	0.00135833	0
339000	Saccharomyces_pastorianus	Hanseniaspora_valbyensis	0	0.0125339	0.123808	0.00123869	0
340000	Saccharomyces_pastorianus	Hanseniaspora_valbyensis	0	0.0187079	0.00481682	0.000350715	0
341000	Saccharomyces_pastorianus	Hanseniaspora_valbyensis	0	0.0154673	0.0217573	0.00314735	0
342000	Saccharomyces_pastorianus	Hanseniaspora_valbyensis	0	0.0193151	0.00660511	0.000991031	0
343000	Saccharomyces_pastorianus	Hanseniaspora_valbyensis	0	0.0120437	0.01506	0.0039124	0
344000	Saccharomyces_pastorianus	Hanseniaspora_valbyensis	0	0.0186027	0.0341895	0.0102581	0
345000	Saccharomyces_pastorianus	Hanseniaspora_valbyensis	0	0.0120625	0.0121055	0.00563411	0
346000	Saccharomyces_pastorianus	Hanseniaspora_valbyensis	0	0.0193325	0.0177915	0.0154119	0
347000	Saccharomyces_pastorianus	Hanseniaspora_valbyensis	0	0.0106341	0.0410273	0.00163364	0
348000	Saccharomyces_pastorianus	Hanseniaspora_valbyensis	0	0.0136061	0.0630164	0.006369	0
349000	Saccharomyces_pastorianus	Hanseniaspora_valbyensis	0	0.0141117	0.028727	0.00678493	0
350000	Saccharomyces_pastorianus	Hanseniaspora_valbyensis	0	0.0139711	0.076941	0.00713446	0
351000	Saccharomyces_pastorianus	Hanseniaspora_valbyensis	0	0.0153069	0.0376683	0.013207	0
352000	Saccharomyces_pastorianus	Hanseniaspora_valbyensis	0	0.021889	0.00514131	0.0062384	0
353000	Saccharomyces_pastorianus	Hanseniaspora_valbyensis	0	0.0133683	0.0319606	0.0002084	0
354000	Saccharomyces_pastorianus	Hanseniaspora_valbyensis	0	0.0158033	0.0523726	0.00169469	0
355000	Saccharomyces_pastorianus	Hanseniaspora_valbyensis	0	0.0158677	0.0268072	0.00443258	0
356000	Saccharomyces_pastorianus	Hanseniaspora_valbyensis	0	0.0113681	0.0790908	0.00342246	0
357000	Saccharomyces_pastorianus	Hanseniaspora_valbyensis	0	0.0113559	0.0557896	0.00352431	0
358000	Saccharomyces_pastorianus	Hanseniaspora_valbyensis	0	0.0130339	0.045004	0.00106307	0
359000	Saccharomyces_pastorianus	Hanseniaspora_valbyensis	0	0.0169431	0.0263674	0.00997593	0
360000	Saccharomyces_pastorianus	Hanseniaspora_valbyensis	0	0.0135286	0.0226823	0.00149879	0
361000	Saccharomyces_pastorianus	Hanseniaspora_valbyensis	0	0.0174337	0.0497672	0.00845193	0
362000	Saccharomyces_pastorianus	Hanseniaspora_valbyensis	0	0.0137224	0.0688044	0.0113592	0
363000	Saccharomyces_pastorianus	Hanseniaspora_valbyensis	0	0.0096082	0.0600392	0.0074663	0
364000	Saccharomyces_pastorianus	Hanseniaspora_valbyensis	0	0.0137192	0.0182276	0.00460102	0
365000	Saccharomyces_pastorianus	Hanseniaspora_valbyensis	0	0.0129825	0.0185055	0.00259357	0
366000	Saccharomyces_pastorianus	Hanseniaspora_valbyensis	0	0.0141661	0.0516261	0.00954929	0
367000	Saccharomyces_pastorianus	Hanseniaspora_valbyensis	0	0.0130871	0.0586083	0.00629628	0
368000	Saccharomyces_pastorianus	Hanseniaspora_valbyensis	0	0.0202304	0.0595651	0.0295372	0
369000	Saccharomyces_pastorianus	Hanseniaspora_valbyensis	0	0.0179864	0.00883586	0.00564545	0
370000	Saccharomyces_pastorianus	Hanseniaspora_valbyensis	0	0.0118714	0.0746429	0.00516883	0
371000	Saccharomyces_pastorianus	Hanseniaspora_valbyensis	0	0.0187191	0.0252778	0.0118071	0
372000	Saccharomyces_pastorianus	Hanseniaspora_valbyensis	0	0.050976	-0.00286679	0.0153944	0
373000	Saccharomyces_pastorianus	Hanseniaspora_valbyensis	0	0.0406921	-0.00326397	0.00985849	0
374000	Saccharomyces_pastorianus	Hanseniaspora_valbyensis	0	0.0145194	0.023177	0.00670251	0
375000	Saccharomyces_pastorianus	Hanseniaspora_valbyensis	0	0.0149004	0.0252687	0.00798271	0
376000	Saccharomyces_pastorianus	Hanseniaspora_valbyensis	0	0.0167881	0.0257953	0.00507368	0
377000	Saccharomyces_pastorianus	Hanseniaspora_valbyensis	0	0.0401508	-0.00393854	0.00439187	0
378000	Saccharomyces_pastorianus	Hanseniaspora_valbyensis	0	0.0168118	0.0266688	0.00498019	0
379000	Saccharomyces_pastorianus	Hanseniaspora_valbyensis	0	0.0336585	-0.00152992	0.00977456	0
380000	Saccharomyces_pastorianus	Hanseniaspora_valbyensis	0	0.0635935	-0.00334569	0.0329564	0
381000	Saccharomyces_pastorianus	Hanseniaspora_valbyensis	0	0.0135278	0.0267351	0.00658298	0
382000	Saccharomyces_pastorianus	Hanseniaspora_valbyensis	0	0.0305221	-0.0017254	0.00814304	0
383000	Saccharomyces_pastorianus	Hanseniaspora_valbyensis	0	0.0482699	-0.00356191	0.0135263	0
384000	Saccharomyces_pastorianus	Hanseniaspora_valbyensis	0	0.0958475	-0.00494357	0.0385613	0
385000	Saccharomyces_pastorianus	Hanseniaspora_valbyensis	0	0.0159027	0.0236734	0.0101491	0
386000	Saccharomyces_pastorianus	Hanseniaspora_valbyensis	0	0.0874016	-0.0083712	0.00986538	0
387000	Saccharomyces_pastorianus	Hanseniaspora_valbyensis	0	0.127661	-0.00982845	0.0265472	0
388000	Saccharomyces_pastorianus	Hanseniaspora_valbyensis	0	0.11817	-0.0116416	0.0186283	0
389000	Saccharomyces_pastorianus	Hanseniaspora_valbyensis	0	0.0215262	0.00189823	0.00641095	0
390000	Saccharomyces_pastorianus	Hanseniaspora_valbyensis	0	0.106808	-0.0116762	0.0248963	0
391000	Saccharomyces_pastorianus	Hanseniaspora_valbyensis	0	0.0180358	0.0925712	0.0116669	0
392000	Saccharomyces_pastorianus	Hanseniaspora_valbyensis	0	0.0148886	0.0524508	0.00813258	0
393000	Saccharomyces_pastorianus	Hanseniaspora_valbyensis	0	0.02688	0.000921675	0.0052249	0
394000	Saccharomyces_pastorianus	Hanseniaspora_valbyensis	0	0.0688101	-0.00446913	0.0249535	0
395000	Saccharomyces_pastorianus	Hanseniaspora_valbyensis	0	0.0345063	-0.0029256	0.00222953	0
396000	Saccharomyces_pastorianus	Hanseniaspora_valbyensis	0	0.0153632	0.04832	0.0128401	0
397000	Saccharomyces_pastorianus	Hanseniaspora_valbyensis	0	0.0126231	0.0325411	0.00212434	0
398000	Saccharomyces_pastorianus	Hanseniaspora_valbyensis	0	0.0127059	0.0419242	0.0070763	0
399000	Saccharomyces_pastorianus	Hanseniaspora_valbyensis	0	0.0148707	0.0573899	0.00269286	0
400000	Saccharomyces_pastorianus	Hanseniaspora_valbyensis	0	0.0168792	0.0504348	0.000732134	0
401000	Saccharomyces_pastorianus	Hanseniaspora_valbyensis	0	0.0198814	0.00367562	0.00509352	0
402000	Saccharomyces_pastorianus	Hanseniaspora_valbyensis	0	0.0816809	-0.00977067	0.0104421	0
403000	Saccharomyces_pastorianus	Hanseniaspora_valbyensis	0	0.0149012	0.0970326	0.0117489	0
404000	Saccharomyces_pastorianus	Hanseniaspora_valbyensis	0	0.0152929	0.0492282	0.010992	0
405000	Saccharomyces_pastorianus	Hanseniaspora_valbyensis	0	0.0576014	-0.00470521	0.0191729	0
406000	Saccharomyces_pastorianus	Hanseniaspora_valbyensis	0	0.0777618	-0.00599383	0.0240526	0
407000	Saccharomyces_pastorianus	Hanseniaspora_valbyensis	0	0.037855	-0.00485664	0.00440854	0
408000	Saccharomyces_pastorianus	Hanseniaspora_valbyensis	0	0.0618405	-0.00590283	0.00748283	0
409000	Saccharomyces_pastorianus	Hanseniaspora_valbyensis	0	0.019103	0.0202661	0.0147019	0
410000	Saccharomyces_pastorianus	Hanseniaspora_valbyensis	0	0.0139253	0.0815626	0.00215155	0
411000	Saccharomyces_pastorianus	Hanseniaspora_valbyensis	0	0.0382372	-0.0041883	0.00553589	0
412000	Saccharomyces_pastorianus	Hanseniaspora_valbyensis	0	0.0520737	-0.00380876	0.0120227	0
413000	Saccharomyces_pastorianus	Hanseniaspora_valbyensis	0	0.0495976	-0.00424802	0.0226351	0
414000	Saccharomyces_pastorianus	Hanseniaspora_valbyensis	0	0.02438	-0.00083996	0.000234076	0
415000	Saccharomyces_pastorianus	Hanseniaspora_valbyensis	0	0.0486347	-0.00116349	0.0137492	0
416000	Saccharomyces_pastorianus	Hanseniaspora_valbyensis	0	0.0261831	-0.00116349	0.00543269	0
417000	Saccharomyces_pastorianus	Hanseniaspora_valbyensis	0	0.0654763	-0.00700556	0.0085757	0
418000	Saccharomyces_pastorianus	Hanseniaspora_valbyensis	0	0.0617044	-0.00541958	0.0168044	0
419000	Saccharomyces_pastorianus	Hanseniaspora_valbyensis	0	0.084007	-0.0084641	0.0146071	0
420000	Saccharomyces_pastorianus	Hanseniaspora_valbyensis	0	0.056224	-0.00404138	0.0228148	0
421000	Saccharomyces_pastorianus	Hanseniaspora_valbyensis	0	0.100809	-0.00835558	0.0185164	0
422000	Saccharomyces_pastorianus	Hanseniaspora_valbyensis	0	0.0447663	-0.0047291	0.00961279	0
423000	Saccharomyces_pastorianus	Hanseniaspora_valbyensis	0	0.0488798	-0.00539066	0.00177238	0
424000	Saccharomyces_pastorianus	Hanseniaspora_valbyensis	0	0.0412544	-0.00493185	0.00155929	0
424000	Zygotorulaspora_florentina	NA	147.897	1.10634	-0.0705516	1.63138	0
425000	Saccharomyces_pastorianus	Hanseniaspora_valbyensis	0	0.0549837	-0.00419116	0.0211854	0
426000	Saccharomyces_pastorianus	Hanseniaspora_valbyensis	0	0.0256596	-0.000618824	0.00476729	0
427000	Saccharomyces_pastorianus	Hanseniaspora_valbyensis	0	0.0892799	-0.0087372	0.0276713	0
428000	Saccharomyces_pastorianus	Hanseniaspora_valbyensis	0	0.0586152	-0.00470294	0.011861	0
429000	Saccharomyces_pastorianus	Hanseniaspora_valbyensis	0	0.0639018	-0.00610493	0.0161989	0
430000	Saccharomyces_pastorianus	Hanseniaspora_valbyensis	0	0.0582882	-0.00580701	0.0104736	0
431000	Saccharomyces_pastorianus	Hanseniaspora_valbyensis	0	0.0654608	-0.00583275	0.0230387	0
432000	Saccharomyces_pastorianus	Hanseniaspora_valbyensis	0	0.0147175	0.0510496	0.00709784	0
433000	Saccharomyces_pastorianus	Hanseniaspora_valbyensis	0	0.0106564	0.0679517	0.00135222	0
434000	Saccharomyces_pastorianus	Hanseniaspora_valbyensis	0	0.0163767	0.00929576	0.000931357	0
435000	Saccharomyces_pastorianus	Hanseniaspora_valbyensis	0	0.0664782	-0.00631177	0.00252674	0
436000	Saccharomyces_pastorianus	Hanseniaspora_valbyensis	0	0.0622045	-0.00631177	0.0115157	0
437000	Saccharomyces_pastorianus	Hanseniaspora_valbyensis	0	0.0994471	-0.00942603	0.0296994	0
438000	Saccharomyces_pastorianus	Hanseniaspora_valbyensis	0	0.0979257	-0.00879522	0.0178492	0
439000	Saccharomyces_pastorianus	Hanseniaspora_valbyensis	0	0.0688719	-0.0071074	0.0133105	0
440000	Saccharomyces_pastorianus	Hanseniaspora_valbyensis	0	0.053899	-0.00706559	0.00577352	0
441000	Saccharomyces_pastorianus	Hanseniaspora_valbyensis	0	0.0139591	0.0483342	0.00586025	0
442000	Saccharomyces_pastorianus	Hanseniaspora_valbyensis	0	0.0268879	0.00160151	0.0234946	0
443000	Saccharomyces_pastorianus	Hanseniaspora_valbyensis	0	0.0351733	-0.00251524	0.00758961	0
444000	Saccharomyces_pastorianus	Hanseniaspora_valbyensis	0	0.0511131	-0.00522852	0.00495715	0
445000	Saccharomyces_pastorianus	Hanseniaspora_valbyensis	0	0.0128889	0.0234093	0.00294192	0
446000	Saccharomyces_pastorianus	Hanseniaspora_valbyensis	0	0.0170894	0.0483218	0.0223259	0
447000	Saccharomyces_pastorianus	Hanseniaspora_valbyensis	0	0.0114858	0.0210485	0.00361178	0
448000	Saccharomyces_pastorianus	Hanseniaspora_valbyensis	0	0.0149465	0.0631902	0.00116231	0
449000	Saccharomyces_pastorianus	Hanseniaspora_valbyensis	0	0.0140302	0.0418872	0.00660658	0
450000	Saccharomyces_pastorianus	Hanseniaspora_valbyensis	0	0.0173503	0.0312811	0.014062	0
451000	Saccharomyces_pastorianus	Hanseniaspora_valbyensis	0	0.0116444	0.0740948	0.00172633	0
452000	Saccharomyces_pastorianus	Hanseniaspora_valbyensis	0	0.0554318	-0.00574898	0.00706924	0
453000	Saccharomyces_pastorianus	Hanseniaspora_valbyensis	0	0.0404197	-0.00522828	0.00227115	0
454000	Saccharomyces_pastorianus	Hanseniaspora_valbyensis	0	0.0156082	0.0993443	0.00415329	0
455000	Saccharomyces_pastorianus	Hanseniaspora_valbyensis	0	0.0132488	0.0203122	0.00854441	0
456000	Saccharomyces_pastorianus	Hanseniaspora_valbyensis	0	0.0147446	0.0458385	0.00336713	0
457000	Saccharomyces_pastorianus	Hanseniaspora_valbyensis	0	0.0145282	0.0186605	0.00566337	0
458000	Saccharomyces_pastorianus	Hanseniaspora_valbyensis	0	0.0677896	-0.00495965	0.0243638	0
459000	Saccharomyces_pastorianus	Hanseniaspora_valbyensis	0	0.0157528	0.0193682	0.00472778	0
460000	Saccharomyces_pastorianus	Hanseniaspora_valbyensis	0	0.0158591	0.105057	0.00882885	0
461000	Saccharomyces_pastorianus	Hanseniaspora_valbyensis	0	0.0170204	0.0168801	0.00843488	0
462000	Saccharomyces_pastorianus	Hanseniaspora_valbyensis	0	0.0173038	0.0633684	0.0146118	0
463000	Saccharomyces_pastorianus	Hanseniaspora_valbyensis	0	0.0161724	0.0555543	0.0161875	0
464000	Saccharomyces_pastorianus	Hanseniaspora_valbyensis	0	0.0420354	-0.00257818	0.00678766	0
465000	Saccharomyces_pastorianus	Hanseniaspora_valbyensis	0	0.0944704	-0.00679789	0.0297509	0
466000	Saccharomyces_pastorianus	Hanseniaspora_valbyensis	0	0.0758832	-0.00747723	0.0131445	0
467000	Saccharomyces_pastorianus	Hanseniaspora_valbyensis	0	0.0124751	0.0525807	0.0115054	0
468000	Saccharomyces_pastorianus	Hanseniaspora_valbyensis	0	0.0141904	0.0212553	0.00376072	0
469000	Saccharomyces_pastorianus	Hanseniaspora_valbyensis	0	0.0167751	0.0895034	0.0128568	0
470000	Saccharomyces_pastorianus	Hanseniaspora_valbyensis	0	0.0206726	0.0238608	0.0147819	0
471000	Saccharomyces_pastorianus	Hanseniaspora_valbyensis	0	0.0161456	0.0287924	0.0036238	0
472000	Saccharomyces_pastorianus	Hanseniaspora_valbyensis	0	0.0160601	0.0239464	0.015141	0
473000	Saccharomyces_pastorianus	Hanseniaspora_valbyensis	0	0.0128267	0.0900551	0.0077017	0
474000	Saccharomyces_pastorianus	Hanseniaspora_valbyensis	0	0.0163785	0.0995066	0.0141592	0
475000	Saccharomyces_pastorianus	Hanseniaspora_valbyensis	0	0.01151	0.0122844	0.000184203	0
476000	Saccharomyces_pastorianus	Hanseniaspora_valbyensis	0	0.0148527	0.0688519	2.26529e-05	0
477000	Saccharomyces_pastorianus	Hanseniaspora_valbyensis	0	0.015385	0.0386171	0.00359151	0
478000	Saccharomyces_pastorianus	Hanseniaspora_valbyensis	0	0.0153637	0.0501335	0.00132801	0
479000	Saccharomyces_pastorianus	Hanseniaspora_valbyensis	0	0.0217954	0.00921736	0.0130673	0
480000	Saccharomyces_pastorianus	Hanseniaspora_valbyensis	0	0.041702	-0.00507246	0.00851196	0
481000	Saccharomyces_pastorianus	Hanseniaspora_valbyensis	0	0.0196611	0.0289407	0.00542533	0
481000	Lachancea_thermotolerans	NA	149.952	0.417381	0.0546089	0.39073	0
482000	Saccharomyces_pastorianus	Hanseniaspora_valbyensis	0	0.0404025	-0.00157632	0.0130027	0
483000	Saccharomyces_pastorianus	Hanseniaspora_valbyensis	0	0.0156081	0.0450312	0.00609259	0
484000	Saccharomyces_pastorianus	Hanseniaspora_valbyensis	0	0.0131901	0.0201612	0.00240845	0
485000	Saccharomyces_pastorianus	Hanseniaspora_valbyensis	0	0.0174477	0.0467432	0.0141542	0
486000	Saccharomyces_pastorianus	Hanseniaspora_valbyensis	0	0.016127	0.0889727	0.0126396	0
487000	Saccharomyces_pastorianus	Hanseniaspora_valbyensis	0	0.0229242	0.00379427	0.00485687	0
488000	Saccharomyces_pastorianus	Hanseniaspora_valbyensis	0	0.0578245	-0.00601382	0.0096935	0
489000	Saccharomyces_pastorianus	Hanseniaspora_valbyensis	0	0.0406994	-0.0039963	0.00328652	0
490000	Saccharomyces_pastorianus	Hanseniaspora_valbyensis	0	0.0412517	-0.0049538	0.00134254	0
491000	Saccharomyces_pastorianus	Hanseniaspora_valbyensis	0	0.0521579	-0.00589142	0.0154195	0
492000	Saccharomyces_pastorianus	Hanseniaspora_valbyensis	0	0.0453276	-0.00427056	0.0080452	0
493000	Saccharomyces_pastorianus	Hanseniaspora_valbyensis	0	0.0446035	-0.00438394	0.0111145	0
494000	Saccharomyces_pastorianus	Hanseniaspora_valbyensis	0	0.056769	-0.0068275	0.00689749	0
495000	Saccharomyces_pastorianus	Hanseniaspora_valbyensis	0	0.0285561	0.000832036	0.00239363	0
496000	Saccharomyces_pastorianus	Hanseniaspora_valbyensis	0	0.0415811	-0.00524807	0.00141799	0
497000	Saccharomyces_pastorianus	Hanseniaspora_valbyensis	0	0.059082	-0.00524807	0.015798	0
498000	Saccharomyces_pastorianus	Hanseniaspora_valbyensis	0	0.016084	0.055756	0.00993056	0
499000	Saccharomyces_pastorianus	Hanseniaspora_valbyensis	0	0.0148153	0.140413	0.0177262	0
500000	Saccharomyces_pastorianus	Hanseniaspora_valbyensis	0	0.0119349	0.0468959	0.00269216	0
501000	Saccharomyces_pastorianus	Hanseniaspora_valbyensis	0	0.0163555	0.0110019	0.0023253	0
502000	Saccharomyces_pastorianus	Hanseniaspora_valbyensis	0	0.0140486	0.0557843	0.00214862	0
503000	Saccharomyces_pastorianus	Hanseniaspora_valbyensis	0	0.0491833	-0.00327919	0.016118	0
504000	Saccharomyces_pastorianus	Hanseniaspora_valbyensis	0	0.0395179	-0.00327919	0.00359622	0
505000	Saccharomyces_pastorianus	Hanseniaspora_valbyensis	0	0.0722563	-0.00575463	0.0244206	0
506000	Saccharomyces_pastorianus	Hanseniaspora_valbyensis	0	0.0824506	-0.00625617	0.0286177	0
507000	Saccharomyces_pastorianus	Hanseniaspora_valbyensis	0	0.0899439	-0.00784838	0.024114	0
508000	Saccharomyces_pastorianus	Hanseniaspora_valbyensis	0	0.0847874	-0.00784838	0.0253829	0
509000	Saccharomyces_pastorianus	Hanseniaspora_valbyensis	0	0.0128514	0.0496842	0.00560117	0
510000	Saccharomyces_pastorianus	Hanseniaspora_valbyensis	0	0.01894	0.00843173	0.00130377	0
511000	Saccharomyces_pastorianus	Hanseniaspora_valbyensis	0	0.0696221	-0.00741498	0.0211414	0
512000	Saccharomyces_pastorianus	Hanseniaspora_valbyensis	0	0.0124479	0.050786	0.00350312	0
513000	Saccharomyces_pastorianus	Hanseniaspora_valbyensis	0	0.0865766	-0.00663621	0.034552	0
514000	Saccharomyces_pastorianus	Hanseniaspora_valbyensis	0	0.0394477	-0.00449066	0.00700136	0
515000	Saccharomyces_pastorianus	Hanseniaspora_valbyensis	0	0.0357687	-0.00264295	0.00262576	0
516000	Saccharomyces_pastorianus	Hanseniaspora_valbyensis	0	0.0463856	-0.0048685	0.00365451	0
517000	Saccharomyces_pastorianus	Hanseniaspora_valbyensis	0	0.019362	0.00571607	0.00254832	0
518000	Saccharomyces_pastorianus	Hanseniaspora_valbyensis	0	0.0804331	-0.0070757	0.019777	0
519000	Saccharomyces_pastorianus	Hanseniaspora_valbyensis	0	0.0537534	-0.00521254	0.00884266	0
520000	Saccharomyces_pastorianus	Hanseniaspora_valbyensis	0	0.0653849	-0.00619089	0.0157471	0
521000	Saccharomyces_pastorianus	Hanseniaspora_valbyensis	0	0.0669559	-0.00453955	0.028023	0
522000	Saccharomyces_pastorianus	Hanseniaspora_valbyensis	0	0.0150266	0.0204334	0.00641653	0
523000	Saccharomyces_pastorianus	Hanseniaspora_valbyensis	0	0.0385022	-0.0040626	0.00529482	0
524000	Saccharomyces_pastorianus	Hanseniaspora_valbyensis	0	0.0603791	-0.00707913	0.00542753	0
525000	Saccharomyces_pastorianus	Hanseniaspora_valbyensis	0	0.0101453	0.0698922	0.00126937	0
526000	Saccharomyces_pastorianus	Hanseniaspora_valbyensis	0	0.0152726	0.0884927	0.00469972	0
527000	Saccharomyces_pastorianus	Hanseniaspora_valbyensis	0	0.0109087	0.0235623	0.00236557	0
528000	Saccharomyces_pastorianus	Hanseniaspora_valbyensis	0	0.0294566	0.0028657	0.0205502	0
529000	Saccharomyces_pastorianus	Hanseniaspora_valbyensis	0	0.0467518	-0.00460269	0.00615813	0
530000	Saccharomyces_pastorianus	Hanseniaspora_valbyensis	0	0.0374677	-0.00422989	0.000513179	0
531000	Saccharomyces_pastorianus	Hanseniaspora_valbyensis	0	0.0435547	-0.00301498	0.00738788	0
532000	Saccharomyces_pastorianus	Hanseniaspora_valbyensis	0	0.019647	0.00257884	0.00500689	0
533000	Saccharomyces_pastorianus	Hanseniaspora_valbyensis	0	0.0654202	-0.00453582	0.0208802	0
534000	Saccharomyces_pastorianus	Hanseniaspora_valbyensis	0	0.0518865	-0.00579139	0.0062113	0
535000	Saccharomyces_pastorianus	Hanseniaspora_valbyensis	0	0.014737	0.0204228	0.00247386	0
536000	Saccharomyces_pastorianus	Hanseniaspora_valbyensis	0	0.0149783	0.0158169	0.00019809	0
537000	Saccharomyces_pastorianus	Hanseniaspora_valbyensis	0	0.0445111	-0.00545694	2.52167e-05	0
538000	Saccharomyces_pastorianus	Hanseniaspora_valbyensis	0	0.0623914	-0.00545694	0.0198384	0
539000	Saccharomyces_pastorianus	Hanseniaspora_valbyensis	0	0.014461	0.0293395	0.00428299	0
540000	Saccharomyces_pastorianus	Hanseniaspora_valbyensis	0	0.0159286	0.0787339	0.00889922	0
541000	Saccharomyces_pastorianus	Hanseniaspora_valbyensis	0	0.0120862	0.0624537	0.004178	0
542000	Saccharomyces_pastorianus	Hanseniaspora_valbyensis	0	0.0135085	0.0502883	0.00129268	0
543000	Saccharomyces_pastorianus	Hanseniaspora_valbyensis	0	0.0138493	0.0307702	0.00356023	0
544000	Saccharomyces_pastorianus	Hanseniaspora_valbyensis	0	0.0116619	0.0446773	0.00212408	0
545000	Saccharomyces_pastorianus	Hanseniaspora_valbyensis	0	0.0432432	-0.00360659	0.00101706	0
546000	Saccharomyces_pastorianus	Hanseniaspora_valbyensis	0	0.0550874	-0.00334234	0.0192411	0
547000	Saccharomyces_pastorianus	Hanseniaspora_valbyensis	0	0.0289654	0.000954531	0.00538036	0
548000	Saccharomyces_pastorianus	Hanseniaspora_valbyensis	0	0.0307442	0.000397443	0.0158227	0
549000	Saccharomyces_pastorianus	Hanseniaspora_valbyensis	0	0.0197489	0.0106558	0.0208104	0
550000	Saccharomyces_pastorianus	Hanseniaspora_valbyensis	0	0.0129173	0.0270399	0.0029366	0
551000	Saccharomyces_pastorianus	Hanseniaspora_valbyensis	0	0.0169284	0.0129622	0.0103346	0
552000	Saccharomyces_pastorianus	Hanseniaspora_valbyensis	0	0.0193603	0.00887742	0.008459	0
553000	Saccharomyces_pastorianus	Hanseniaspora_valbyensis	0	0.0126031	0.0344291	0.00339296	0
554000	Saccharomyces_pastorianus	Hanseniaspora_valbyensis	0	0.0150366	0.0476309	0.0101692	0
555000	Saccharomyces_pastorianus	Hanseniaspora_valbyensis	0	0.012084	0.0852906	0.00863196	0
556000	Saccharomyces_pastorianus	Hanseniaspora_valbyensis	0	0.0166096	0.0256749	0.0154713	0
557000	Saccharomyces_pastorianus	Hanseniaspora_valbyensis	0	0.0166391	0.0182387	0.00521028	0
558000	Saccharomyces_pastorianus	Hanseniaspora_valbyensis	0	0.0152212	0.0239053	0.00240315	0
559000	Saccharomyces_pastorianus	Hanseniaspora_valbyensis	0	0.0149873	0.0211987	0.00371069	0
560000	Saccharomyces_pastorianus	Hanseniaspora_valbyensis	0	0.0119794	0.0526311	0.00558793	0
561000	Saccharomyces_pastorianus	Hanseniaspora_valbyensis	0	0.0782351	-0.00799232	0.00890878	0
562000	Saccharomyces_pastorianus	Hanseniaspora_valbyensis	0	0.120051	-0.00831188	0.0390981	0
563000	Saccharomyces_pastorianus	Hanseniaspora_valbyensis	0	0.0178717	0.0102742	0.0115873	0
564000	Saccharomyces_pastorianus	Hanseniaspora_valbyensis	0	0.0350587	-0.00204652	0.0138522	0
565000	Saccharomyces_pastorianus	Hanseniaspora_valbyensis	0	0.0153022	0.078547	0.00614658	0
566000	Saccharomyces_pastorianus	Hanseniaspora_valbyensis	0	0.0145992	0.0268829	0.00978993	0
567000	Saccharomyces_pastorianus	Hanseniaspora_valbyensis	0	0.057939	-0.00636692	0.00455938	0
568000	Saccharomyces_pastorianus	Hanseniaspora_valbyensis	0	0.0536768	-0.00636692	0.00909283	0
569000	Saccharomyces_pastorianus	Hanseniaspora_valbyensis	0	0.0575303	-0.00775485	0.00264611	0
570000	Saccharomyces_pastorianus	Hanseniaspora_valbyensis	0	0.018593	0.0466703	0.00577383	0
571000	Saccharomyces_pastorianus	Hanseniaspora_valbyensis	0	0.0496728	-0.00512472	0.0135888	0
572000	Saccharomyces_pastorianus	Hanseniaspora_valbyensis	0	0.0134199	0.135849	0.00302869	0
573000	Saccharomyces_pastorianus	Hanseniaspora_valbyensis	0	0.0146448	0.0221119	0.00756401	0
574000	Saccharomyces_pastorianus	Hanseniaspora_valbyensis	0	0.0131008	0.0661094	0.00264334	0
575000	Saccharomyces_pastorianus	Hanseniaspora_valbyensis	0	0.0169864	0.0134329	0.0125975	0
576000	Saccharomyces_pastorianus	Hanseniaspora_valbyensis	0	0.012395	0.0305412	0.000204303	0
577000	Saccharomyces_pastorianus	Hanseniaspora_valbyensis	0	0.0153116	0.0905123	0.0026538	0
578000	Saccharomyces_pastorianus	Hanseniaspora_valbyensis	0	0.0149687	0.0742978	0.00326066	0
579000	Saccharomyces_pastorianus	Hanseniaspora_valbyensis	0	0.0816982	-0.00825331	0.0241441	0
580000	Saccharomyces_pastorianus	Hanseniaspora_valbyensis	0	0.12226	-0.0142694	0.0106904	0
581000	Saccharomyces_pastorianus	Hanseniaspora_valbyensis	0	0.0995455	-0.0107368	0.00535519	0
582000	Saccharomyces_pastorianus	Hanseniaspora_valbyensis	0	0.10712	-0.0107368	0.0125266	0
583000	Saccharomyces_pastorianus	Hanseniaspora_valbyensis	0	0.0690318	-0.00494486	0.0259284	0
584000	Saccharomyces_pastorianus	Hanseniaspora_valbyensis	0	0.0134561	0.0141796	0.000528747	0
585000	Saccharomyces_pastorianus	Hanseniaspora_valbyensis	0	0.0156389	0.0302388	0.00566428	0
586000	Saccharomyces_pastorianus	Hanseniaspora_valbyensis	0	0.0140108	0.0714141	0.00318755	0
587000	Saccharomyces_pastorianus	Hanseniaspora_valbyensis	0	0.0523434	-0.00496277	0.0190509	0
588000	Saccharomyces_pastorianus	Hanseniaspora_valbyensis	0	0.0586797	-0.00535899	0.0164968	0
589000	Saccharomyces_pastorianus	Hanseniaspora_valbyensis	0	0.0543164	-0.00673297	0.00755737	0
590000	Saccharomyces_pastorianus	Hanseniaspora_valbyensis	0	0.0343297	-0.00256167	0.00347509	0
591000	Saccharomyces_pastorianus	Hanseniaspora_valbyensis	0	0.0185735	0.0744574	0.00384925	0
592000	Saccharomyces_pastorianus	Hanseniaspora_valbyensis	0	0.0397013	-0.00428578	0.009839	0
593000	Saccharomyces_pastorianus	Hanseniaspora_valbyensis	0	0.0834803	-0.00994375	0.0168229	0
594000	Saccharomyces_pastorianus	Hanseniaspora_valbyensis	0	0.00984895	0.0405449	0.0027701	0
595000	Saccharomyces_pastorianus	Hanseniaspora_valbyensis	0	0.0469797	-0.00462664	0.0121964	0
596000	Saccharomyces_pastorianus	Hanseniaspora_valbyensis	0	0.0150064	0.0424045	0.000957813	0
597000	Saccharomyces_pastorianus	Hanseniaspora_valbyensis	0	0.0300394	-0.00177828	0.00359236	0
598000	Saccharomyces_pastorianus	Hanseniaspora_valbyensis	0	0.0133817	0.0282219	0.00180642	0
599000	Saccharomyces_pastorianus	Hanseniaspora_valbyensis	0	0.0150215	0.081427	0.010777	0
600000	Saccharomyces_pastorianus	Hanseniaspora_valbyensis	0	0.0163543	0.037915	0.00329431	0
601000	Saccharomyces_pastorianus	Hanseniaspora_valbyensis	0	0.0185595	0.0029149	0.0026632	0
602000	Saccharomyces_pastorianus	Hanseniaspora_valbyensis	0	0.0152885	0.0112898	0.00326362	0
603000	Saccharomyces_pastorianus	Hanseniaspora_valbyensis	0	0.0119885	0.0504127	0.00396424	0
604000	Saccharomyces_pastorianus	Hanseniaspora_valbyensis	0	0.0147618	0.097966	0.00736617	0
605000	Saccharomyces_pastorianus	Hanseniaspora_valbyensis	0	0.0183457	0.00453422	0.00583578	0
606000	Saccharomyces_pastorianus	Hanseniaspora_valbyensis	0	0.0154027	0.0147046	0.0075067	0
607000	Saccharomyces_pastorianus	Hanseniaspora_valbyensis	0	0.0196437	0.0510342	0.00537571	0
608000	Saccharomyces_pastorianus	Hanseniaspora_valbyensis	0	0.0141554	0.0568792	0.00582313	0
609000	Saccharomyces_pastorianus	Hanseniaspora_valbyensis	0	0.0336933	-0.00166505	0.00895565	0
610000	Saccharomyces_pastorianus	Hanseniaspora_valbyensis	0	0.0144054	0.124023	0.0115438	0
611000	Saccharomyces_pastorianus	Hanseniaspora_valbyensis	0	0.0131617	0.027898	0.000878595	0
612000	Saccharomyces_pastorianus	Hanseniaspora_valbyensis	0	0.0141708	0.114896	0.00391831	0
613000	Saccharomyces_pastorianus	Hanseniaspora_valbyensis	0	0.0105443	0.111147	0.00220136	0
614000	Saccharomyces_pastorianus	Hanseniaspora_valbyensis	0	0.01315	0.107342	0.00322857	0
615000	Saccharomyces_pastorianus	Hanseniaspora_valbyensis	0	0.0128276	0.0792112	0.00335131	0
616000	Saccharomyces_pastorianus	Hanseniaspora_valbyensis	0	0.0161017	0.0246495	0.008519	0
617000	Saccharomyces_pastorianus	Hanseniaspora_valbyensis	0	0.0114169	0.0234461	0.00221224	0
618000	Saccharomyces_pastorianus	Hanseniaspora_valbyensis	0	0.0145248	0.0459027	0.00476681	0
619000	Saccharomyces_pastorianus	Hanseniaspora_valbyensis	0	0.0370005	-0.00280206	0.00597597	0
620000	Saccharomyces_pastorianus	Hanseniaspora_valbyensis	0	0.0555353	-0.00492612	0.0244994	0
621000	Saccharomyces_pastorianus	Hanseniaspora_valbyensis	0	0.0132853	0.132576	0.00388954	0
622000	Saccharomyces_pastorianus	Hanseniaspora_valbyensis	0	0.0161145	0.059491	0.00501817	0
623000	Saccharomyces_pastorianus	Hanseniaspora_valbyensis	0	0.0100056	0.0414139	3.71467e-05	0
623000	Kazachstania_lodderae	NA	149.77	3.09776	0.00425964	0.0210253	0
624000	Saccharomyces_pastorianus	Hanseniaspora_valbyensis	0	0.0189535	0.0187381	0.00429629	0
625000	Saccharomyces_pastorianus	Hanseniaspora_valbyensis	0	0.0155834	0.0769714	0.00866831	0
626000	Saccharomyces_pastorianus	Hanseniaspora_valbyensis	0	0.0149656	0.0296413	0.00700864	0
627000	Saccharomyces_pastorianus	Hanseniaspora_valbyensis	0	0.0155752	0.105022	0.00947919	0
628000	Saccharomyces_pastorianus	Hanseniaspora_valbyensis	0	0.0147287	0.028347	0.00624922	0
629000	Saccharomyces_pastorianus	Hanseniaspora_valbyensis	0	0.0130481	0.0181562	0.00137364	0
630000	Saccharomyces_pastorianus	Hanseniaspora_valbyensis	0	0.060667	-0.00784202	0.00590701	0
631000	Saccharomyces_pastorianus	Hanseniaspora_valbyensis	0	0.013211	0.0700464	0.0111729	0
632000	Saccharomyces_pastorianus	Hanseniaspora_valbyensis	0	0.0112986	0.113556	0.00426536	0
633000	Saccharomyces_pastorianus	Hanseniaspora_valbyensis	0	0.0121629	0.0267364	0.00304327	0
634000	Saccharomyces_pastorianus	Hanseniaspora_valbyensis	0	0.0159722	0.0271883	0.00935319	0
635000	Saccharomyces_pastorianus	Hanseniaspora_valbyensis	0	0.0162181	0.0458092	0.00932759	0
636000	Saccharomyces_pastorianus	Hanseniaspora_valbyensis	0	0.0137916	0.0654387	0.00747832	0
637000	Saccharomyces_pastorianus	Hanseniaspora_valbyensis	0	0.0557223	-0.00584653	0.00746107	0
638000	Saccharomyces_pastorianus	Hanseniaspora_valbyensis	0	0.0611491	-0.00740341	0.00542216	0
639000	Saccharomyces_pastorianus	Hanseniaspora_valbyensis	0	0.0159878	0.0238489	0.013641	0
640000	Saccharomyces_pastorianus	Hanseniaspora_valbyensis	0	0.0156718	0.0494545	0.0101216	0
641000	Saccharomyces_pastorianus	Hanseniaspora_valbyensis	0	0.0144728	0.0456179	0.00144567	0
642000	Saccharomyces_pastorianus	Hanseniaspora_valbyensis	0	0.012536	0.0186662	0.000202052	0
643000	Saccharomyces_pastorianus	Hanseniaspora_valbyensis	0	0.0526038	-0.00303497	0.0173923	0
644000	Saccharomyces_pastorianus	Hanseniaspora_valbyensis	0	0.0630211	-0.00583805	0.0221419	0
645000	Saccharomyces_pastorianus	Hanseniaspora_valbyensis	0	0.0121197	0.0459619	0.000541992	0
646000	Saccharomyces_pastorianus	Hanseniaspora_valbyensis	0	0.0122926	0.0323826	0.00137035	0
647000	Saccharomyces_pastorianus	Hanseniaspora_valbyensis	0	0.0164462	0.0703067	0.00932472	0
648000	Saccharomyces_pastorianus	Hanseniaspora_valbyensis	0	0.0125726	0.0434438	0.00158118	0
649000	Saccharomyces_pastorianus	Hanseniaspora_valbyensis	0	0.0621177	-0.00680733	0.00622244	0
650000	Saccharomyces_pastorianus	Hanseniaspora_valbyensis	0	0.0150685	0.013181	0.000352579	0
651000	Saccharomyces_pastorianus	Hanseniaspora_valbyensis	0	0.0609281	-0.00459554	0.0109552	0
652000	Saccharomyces_pastorianus	Hanseniaspora_valbyensis	0	0.0910476	-0.00893934	0.0166461	0
653000	Saccharomyces_pastorianus	Hanseniaspora_valbyensis	0	0.0926782	-0.0112007	0.00193072	0
654000	Saccharomyces_pastorianus	Hanseniaspora_valbyensis	0	0.0479539	-0.00518659	0.000393595	0
655000	Saccharomyces_pastorianus	Hanseniaspora_valbyensis	0	0.0417049	-0.00395027	0.00965046	0
656000	Saccharomyces_pastorianus	Hanseniaspora_valbyensis	0	0.0162007	0.0281454	0.00799973	0
657000	Saccharomyces_pastorianus	Hanseniaspora_valbyensis	0	0.0125823	0.124305	0.0012982	0
658000	Saccharomyces_pastorianus	Hanseniaspora_valbyensis	0	0.0147264	0.0234375	0.00911558	0
659000	Saccharomyces_pastorianus	Hanseniaspora_valbyensis	0	0.0140591	0.0244	0.000553718	0
660000	Saccharomyces_pastorianus	Hanseniaspora_valbyensis	0	0.0636691	-0.00629681	0.0156735	0
661000	Saccharomyces_pastorianus	Hanseniaspora_valbyensis	0	0.0445686	-0.00423001	0.00757916	0
662000	Saccharomyces_pastorianus	Hanseniaspora_valbyensis	0	0.0385299	-0.00418695	0.00336409	0
663000	Saccharomyces_pastorianus	Hanseniaspora_valbyensis	0	0.0157534	0.0670342	0.00380227	0
664000	Saccharomyces_pastorianus	Hanseniaspora_valbyensis	0	0.0132432	0.0792684	0.00498897	0
665000	Saccharomyces_pastorianus	Hanseniaspora_valbyensis	0	0.0186318	0.0574475	0.00426271	0
666000	Saccharomyces_pastorianus	Hanseniaspora_valbyensis	0	0.0135125	0.0193858	0.00688961	0
667000	Saccharomyces_pastorianus	Hanseniaspora_valbyensis	0	0.00943576	0.0585697	0.000203204	0
668000	Saccharomyces_pastorianus	Hanseniaspora_valbyensis	0	0.0130654	0.0560224	0.00418734	0
669000	Saccharomyces_pastorianus	Hanseniaspora_valbyensis	0	0.0120487	0.0650296	0.000716925	0
670000	Saccharomyces_pastorianus	Hanseniaspora_valbyensis	0	0.0486555	-0.00661646	0.000297012	0
671000	Saccharomyces_pastorianus	Hanseniaspora_valbyensis	0	0.0181771	0.0512587	0.023911	0
672000	Saccharomyces_pastorianus	Hanseniaspora_valbyensis	0	0.0144471	0.0158181	0.00324594	0
673000	Saccharomyces_pastorianus	Hanseniaspora_valbyensis	0	0.0141624	0.0140636	0.00151475	0
674000	Saccharomyces_pastorianus	Hanseniaspora_valbyensis	0	0.014679	0.0207942	0.00848605	0
675000	Saccharomyces_pastorianus	Hanseniaspora_valbyensis	0	0.0118922	0.0583459	0.00312949	0
676000	Saccharomyces_pastorianus	Hanseniaspora_valbyensis	0	0.0119343	0.0631102	0.000862196	0
677000	Saccharomyces_pastorianus	Hanseniaspora_valbyensis	0	0.01809	0.0143865	0.0135999	0
678000	Saccharomyces_pastorianus	Hanseniaspora_valbyensis	0	0.0165086	0.0686855	0.00860856	0
679000	Saccharomyces_pastorianus	Hanseniaspora_valbyensis	0	0.0556593	-0.00532049	0.0140196	0
680000	Saccharomyces_pastorianus	Hanseniaspora_valbyensis	0	0.0499912	-0.00302898	0.00506122	0
681000	Saccharomyces_pastorianus	Hanseniaspora_valbyensis	0	0.0657778	-0.00612395	0.020086	0
682000	Saccharomyces_pastorianus	Hanseniaspora_valbyensis	0	0.0133057	0.0548388	0.00049946	0
683000	Saccharomyces_pastorianus	Hanseniaspora_valbyensis	0	0.012824	0.0394641	0.000256646	0
684000	Saccharomyces_pastorianus	Hanseniaspora_valbyensis	0	0.0605956	-0.00366153	0.00885457	0
685000	Saccharomyces_pastorianus	Hanseniaspora_valbyensis	0	0.0168165	0.00745377	0.00520162	0
686000	Saccharomyces_pastorianus	Hanseniaspora_valbyensis	0	0.035172	-0.00137055	0.0110953	0
687000	Saccharomyces_pastorianus	Hanseniaspora_valbyensis	0	0.0159985	0.0691151	0.00870706	0
688000	Saccharomyces_pastorianus	Hanseniaspora_valbyensis	0	0.0180276	0.0485156	0.00576792	0
689000	Saccharomyces_pastorianus	Hanseniaspora_valbyensis	0	0.0170609	0.0369553	0.0164712	0
690000	Saccharomyces_pastorianus	Hanseniaspora_valbyensis	0	0.0434815	-0.00371151	0.00537411	0
691000	Saccharomyces_pastorianus	Hanseniaspora_valbyensis	0	0.0452957	-0.00224077	0.0104224	0
692000	Saccharomyces_pastorianus	Hanseniaspora_valbyensis	0	0.0588495	-0.00317995	0.0199114	0
693000	Saccharomyces_pastorianus	Hanseniaspora_valbyensis	0	0.0541246	-0.00471383	0.00905314	0
694000	Saccharomyces_pastorianus	Hanseniaspora_valbyensis	0	0.0178858	0.112201	0.011071	0
695000	Saccharomyces_pastorianus	Hanseniaspora_valbyensis	0	0.0118352	0.0423396	0.00504241	0
696000	Saccharomyces_pastorianus	Hanseniaspora_valbyensis	0	0.0123222	0.0224287	0.00478772	0
697000	Saccharomyces_pastorianus	Hanseniaspora_valbyensis	0	0.0153769	0.0291906	0.00447942	0
698000	Saccharomyces_pastorianus	Hanseniaspora_valbyensis	0	0.0163079	0.0460772	0.00911047	0
699000	Saccharomyces_pastorianus	Hanseniaspora_valbyensis	0	0.0141337	0.0668875	0.00192245	0
700000	Saccharomyces_pastorianus	Hanseniaspora_valbyensis	0	0.0227125	-0.000120345	0.00682987	0
701000	Saccharomyces_pastorianus	Hanseniaspora_valbyensis	0	0.0317504	-0.000345051	0.00386782	0
702000	Saccharomyces_pastorianus	Hanseniaspora_valbyensis	0	0.0358017	-0.00246381	0.00697428	0
703000	Saccharomyces_pastorianus	Hanseniaspora_valbyensis	0	0.0288066	0.000610533	0.00453705	0
704000	Saccharomyces_pastorianus	Hanseniaspora_valbyensis	0	0.0580367	-0.00529641	0.00958736	0
705000	Saccharomyces_pastorianus	Hanseniaspora_valbyensis	0	0.0453577	-0.00351893	0.019422	0
706000	Saccharomyces_pastorianus	Hanseniaspora_valbyensis	0	0.0512445	-0.00394828	0.00964849	0
707000	Saccharomyces_pastorianus	Hanseniaspora_valbyensis	0	0.0539655	-0.00637182	0.0019698	0
708000	Saccharomyces_pastorianus	Hanseniaspora_valbyensis	0	0.0567669	-0.00573037	0.0119073	0
709000	Saccharomyces_pastorianus	Hanseniaspora_valbyensis	0	0.0650536	-0.00691048	0.0135251	0
710000	Saccharomyces_pastorianus	Hanseniaspora_valbyensis	0	0.0577073	-0.00559474	0.00911167	0
711000	Saccharomyces_pastorianus	Hanseniaspora_valbyensis	0	0.0608605	-0.00597592	0.0115115	0
712000	Saccharomyces_pastorianus	Hanseniaspora_valbyensis	0	0.0445564	-0.00469719	0.00309034	0
713000	Saccharomyces_pastorianus	Hanseniaspora_valbyensis	0	0.0294255	-0.00205645	0.00110936	0
714000	Saccharomyces_pastorianus	Hanseniaspora_valbyensis	0	0.0393262	-0.00413857	0.00913406	0
715000	Saccharomyces_pastorianus	Hanseniaspora_valbyensis	0	0.0452152	-0.00360664	0.0130291	0
716000	Saccharomyces_pastorianus	Hanseniaspora_valbyensis	0	0.042903	-0.00189031	0.0120477	0
717000	Saccharomyces_pastorianus	Hanseniaspora_valbyensis	0	0.0632919	-0.00679343	0.0036433	0
718000	Saccharomyces_pastorianus	Hanseniaspora_valbyensis	0	0.074213	-0.0079857	0.0210801	0
719000	Saccharomyces_pastorianus	Hanseniaspora_valbyensis	0	0.0608263	-0.00513291	0.00568597	0
720000	Saccharomyces_pastorianus	Hanseniaspora_valbyensis	0	0.0301105	3.89238e-05	0.00489205	0
721000	Saccharomyces_pastorianus	Hanseniaspora_valbyensis	0	0.0647998	-0.00571372	0.0073862	0
722000	Saccharomyces_pastorianus	Hanseniaspora_valbyensis	0	0.0294359	-0.00247087	0.00408789	0
723000	Saccharomyces_pastorianus	Hanseniaspora_valbyensis	0	0.0190717	0.00286352	0.00769404	0
724000	Saccharomyces_pastorianus	Hanseniaspora_valbyensis	0	0.0156983	0.0287769	0.00627424	0
725000	Saccharomyces_pastorianus	Hanseniaspora_valbyensis	0	0.0150675	0.0980029	0.0122996	0
726000	Saccharomyces_pastorianus	Hanseniaspora_valbyensis	0	0.0146527	0.0134865	0.00178066	0
727000	Saccharomyces_pastorianus	Hanseniaspora_valbyensis	0	0.0136195	0.0902897	0.00395306	0
728000	Saccharomyces_pastorianus	Hanseniaspora_valbyensis	0	0.0152134	0.0610375	0.00126697	0
729000	Saccharomyces_pastorianus	Hanseniaspora_valbyensis	0	0.0435721	-0.00506021	0.00488918	0
730000	Saccharomyces_pastorianus	Hanseniaspora_valbyensis	0	0.0479275	-0.00384911	0.0120172	0
731000	Saccharomyces_pastorianus	Hanseniaspora_valbyensis	0	0.0156432	0.0399113	0.00497153	0
732000	Saccharomyces_pastorianus	Hanseniaspora_valbyensis	0	0.0145828	0.026416	0.00973431	0
733000	Saccharomyces_pastorianus	Hanseniaspora_valbyensis	0	0.012676	0.0526919	0.00575243	0
733000	Kluyveromyces_marxianus	NA	149.829	0.186019	-0.00263177	1.072	0
734000	Saccharomyces_pastorianus	Hanseniaspora_valbyensis	0	0.0150029	0.0198391	0.00695986	0
735000	Saccharomyces_pastorianus	Hanseniaspora_valbyensis	0	0.0232092	0.00317549	0.00527111	0
736000	Saccharomyces_pastorianus	Hanseniaspora_valbyensis	0	0.0166431	0.0155989	0.00739587	0
737000	Saccharomyces_pastorianus	Hanseniaspora_valbyensis	0	0.0144185	0.0114509	0.00329697	0
738000	Saccharomyces_pastorianus	Hanseniaspora_valbyensis	0	0.0155437	0.0410481	0.0105501	0
739000	Saccharomyces_pastorianus	Hanseniaspora_valbyensis	0	0.0162734	0.0179425	0.00163788	0
740000	Saccharomyces_pastorianus	Hanseniaspora_valbyensis	0	0.0115233	0.0256229	0.000312662	0
741000	Saccharomyces_pastorianus	Hanseniaspora_valbyensis	0	0.0138959	0.0465372	0.0026467	0
742000	Saccharomyces_pastorianus	Hanseniaspora_valbyensis	0	0.0161548	0.0807679	0.00536306	0
743000	Saccharomyces_pastorianus	Hanseniaspora_valbyensis	0	0.0124474	0.0284289	0.00811404	0
744000	Saccharomyces_pastorianus	Hanseniaspora_valbyensis	0	0.0135681	0.0800734	0.0126245	0
745000	Saccharomyces_pastorianus	Hanseniaspora_valbyensis	0	0.0246763	0.00234926	0.00705696	0
746000	Saccharomyces_pastorianus	Hanseniaspora_valbyensis	0	0.0214155	0.0274344	0.0160346	0
747000	Saccharomyces_pastorianus	Hanseniaspora_valbyensis	0	0.0193834	0.00526661	0.00278292	0
748000	Saccharomyces_pastorianus	Hanseniaspora_valbyensis	0	0.013317	0.0767769	0.00327071	0
749000	Saccharomyces_pastorianus	Hanseniaspora_valbyensis	0	0.0137609	0.0264159	0.00399392	0
750000	Saccharomyces_pastorianus	Hanseniaspora_valbyensis	0	0.0151739	0.042623	0.0132947	0
751000	Saccharomyces_pastorianus	Hanseniaspora_valbyensis	0	0.016282	0.0187229	0.00133027	0
752000	Saccharomyces_pastorianus	Hanseniaspora_valbyensis	0	0.0225139	0.00416097	0.0096484	0
753000	Saccharomyces_pastorianus	Hanseniaspora_valbyensis	0	0.0129645	0.00995371	0.00046618	0
754000	Saccharomyces_pastorianus	Hanseniaspora_valbyensis	0	0.0144004	0.0772391	0.00910393	0
755000	Saccharomyces_pastorianus	Hanseniaspora_valbyensis	0	0.0126109	0.0901192	0.00162507	0
756000	Saccharomyces_pastorianus	Hanseniaspora_valbyensis	0	0.0422227	-0.00464907	0.0027333	0
757000	Saccharomyces_pastorianus	Hanseniaspora_valbyensis	0	0.0417991	-0.00251664	0.000791872	0
758000	Saccharomyces_pastorianus	Hanseniaspora_valbyensis	0	0.0106041	0.0678857	0.000479024	0
759000	Saccharomyces_pastorianus	Hanseniaspora_valbyensis	0	0.0158455	0.0175761	0.0019719	0
760000	Saccharomyces_pastorianus	Hanseniaspora_valbyensis	0	0.0302799	7.07753e-05	0.00949892	0
761000	Saccharomyces_pastorianus	Hanseniaspora_valbyensis	0	0.0146496	0.0152219	0.00235826	0
761000	Eremothecium_gossypii	NA	149.763	5.31703	0.0784387	0.43558	0
762000	Saccharomyces_pastorianus	Hanseniaspora_valbyensis	0	0.0452139	-0.00422698	0.0025748	0
763000	Saccharomyces_pastorianus	Hanseniaspora_valbyensis	0	0.0459458	-0.00314072	0.00474639	0
764000	Saccharomyces_pastorianus	Hanseniaspora_valbyensis	0	0.0122779	0.0909691	0.000548464	0
765000	Saccharomyces_pastorianus	Hanseniaspora_valbyensis	0	0.0126551	0.0276958	0.00168977	0
766000	Saccharomyces_pastorianus	Hanseniaspora_valbyensis	0	0.017855	0.0346481	0.019674	0
767000	Saccharomyces_pastorianus	Hanseniaspora_valbyensis	0	0.0455433	-0.00411539	0.00767948	0
768000	Saccharomyces_pastorianus	Hanseniaspora_valbyensis	0	0.0374551	-0.00217981	0.010952	0
769000	Saccharomyces_pastorianus	Hanseniaspora_valbyensis	0	0.0348956	-0.00197305	0.00676316	0
770000	Saccharomyces_pastorianus	Hanseniaspora_valbyensis	0	0.0429116	-0.000576751	0.01868	0
771000	Saccharomyces_pastorianus	Hanseniaspora_valbyensis	0	0.0306879	-0.000576751	0.00642159	0
772000	Saccharomyces_pastorianus	Hanseniaspora_valbyensis	0	0.0201775	0.00409432	0.00418998	0
773000	Saccharomyces_pastorianus	Hanseniaspora_valbyensis	0	0.011985	0.0539534	0.00527897	0
774000	Saccharomyces_pastorianus	Hanseniaspora_valbyensis	0	0.015848	0.0291261	0.00681722	0
775000	Saccharomyces_pastorianus	Hanseniaspora_valbyensis	0	0.0137265	0.0234242	0.00652545	0
776000	Saccharomyces_pastorianus	Hanseniaspora_valbyensis	0	0.0154444	0.0297805	7.13796e-05	0
777000	Saccharomyces_pastorianus	Hanseniaspora_valbyensis	0	0.0128059	0.0600144	0.00133881	0
778000	Saccharomyces_pastorianus	Hanseniaspora_valbyensis	0	0.0537397	-0.0061601	0.00901074	0
779000	Saccharomyces_pastorianus	Hanseniaspora_valbyensis	0	0.0176022	0.0483702	0.0143546	0
780000	Saccharomyces_pastorianus	Hanseniaspora_valbyensis	0	0.0128135	0.0651639	0.00254569	0
781000	Saccharomyces_pastorianus	Hanseniaspora_valbyensis	0	0.0153128	0.0256691	0.00301867	0
782000	Saccharomyces_pastorianus	Hanseniaspora_valbyensis	0	0.0788082	-0.00736378	0.0238185	0
783000	Saccharomyces_pastorianus	Hanseniaspora_valbyensis	0	0.0228222	0.00718607	0.0149115	0
784000	Saccharomyces_pastorianus	Hanseniaspora_valbyensis	0	0.0569066	-0.00661553	0.00166295	0
785000	Saccharomyces_pastorianus	Hanseniaspora_valbyensis	0	0.0140786	0.0450793	0.00590336	0
786000	Saccharomyces_pastorianus	Hanseniaspora_valbyensis	0	0.013648	0.0951051	0.0114634	0
787000	Saccharomyces_pastorianus	Hanseniaspora_valbyensis	0	0.0167509	0.0381962	0.0198813	0
788000	Saccharomyces_pastorianus	Hanseniaspora_valbyensis	0	0.0239669	0.00261785	0.00571425	0
789000	Saccharomyces_pastorianus	Hanseniaspora_valbyensis	0	0.0144665	0.0369525	0.00141762	0
790000	Saccharomyces_pastorianus	Hanseniaspora_valbyensis	0	0.0145422	0.0593918	0.00907194	0
791000	Saccharomyces_pastorianus	Hanseniaspora_valbyensis	0	0.010549	0.0253191	0.00285563	0
792000	Saccharomyces_pastorianus	Hanseniaspora_valbyensis	0	0.0174895	0.0141893	0.00935188	0
793000	Saccharomyces_pastorianus	Hanseniaspora_valbyensis	0	0.0150856	0.0706319	0.00311144	0
794000	Saccharomyces_pastorianus	Hanseniaspora_valbyensis	0	0.0108576	0.063211	0.00247161	0
795000	Saccharomyces_pastorianus	Hanseniaspora_valbyensis	0	0.0135923	0.0310026	0.0017089	0
796000	Saccharomyces_pastorianus	Hanseniaspora_valbyensis	0	0.0121283	0.0926073	0.00324287	0
797000	Saccharomyces_pastorianus	Hanseniaspora_valbyensis	0	0.0127886	0.0389349	0.00454815	0
798000	Saccharomyces_pastorianus	Hanseniaspora_valbyensis	0	0.0171224	0.00592385	0.00260355	0
799000	Saccharomyces_pastorianus	Hanseniaspora_valbyensis	0	0.0156252	0.0682087	0.0049517	0
800000	Saccharomyces_pastorianus	Hanseniaspora_valbyensis	0	0.0135755	0.0176708	0.00282915	0
801000	Saccharomyces_pastorianus	Hanseniaspora_valbyensis	0	0.0217929	0.00747123	0.00929401	0
802000	Saccharomyces_pastorianus	Hanseniaspora_valbyensis	0	0.0525189	-0.00361559	0.0213946	0
803000	Saccharomyces_pastorianus	Hanseniaspora_valbyensis	0	0.0358048	-0.00361559	0.00358748	0
804000	Saccharomyces_pastorianus	Hanseniaspora_valbyensis	0	0.0940996	-0.00771829	0.0193371	0
805000	Saccharomyces_pastorianus	Hanseniaspora_valbyensis	0	0.0924181	-0.00792695	0.0158817	0
806000	Saccharomyces_pastorianus	Hanseniaspora_valbyensis	0	0.0156911	0.10539	0.00616996	0
807000	Saccharomyces_pastorianus	Hanseniaspora_valbyensis	0	0.0145913	0.0857731	0.0108734	0
808000	Saccharomyces_pastorianus	Hanseniaspora_valbyensis	0	0.0139377	0.024668	0.00325493	0
809000	Saccharomyces_pastorianus	Hanseniaspora_valbyensis	0	0.0119823	0.0245831	0.00090017	0
810000	Saccharomyces_pastorianus	Hanseniaspora_valbyensis	0	0.01453	0.114007	0.00180614	0
811000	Saccharomyces_pastorianus	Hanseniaspora_valbyensis	0	0.0151314	0.0171463	0.00371183	0
812000	Saccharomyces_pastorianus	Hanseniaspora_valbyensis	0	0.00952918	0.0231164	0.00143548	0
813000	Saccharomyces_pastorianus	Hanseniaspora_valbyensis	0	0.0147531	0.0597458	0.0147685	0
814000	Saccharomyces_pastorianus	Hanseniaspora_valbyensis	0	0.0126898	0.11308	0.00232684	0
815000	Saccharomyces_pastorianus	Hanseniaspora_valbyensis	0	0.0205331	0.00303662	0.00245804	0
816000	Saccharomyces_pastorianus	Hanseniaspora_valbyensis	0	0.0134505	0.0444702	0.00144122	0
817000	Saccharomyces_pastorianus	Hanseniaspora_valbyensis	0	0.0176557	0.0228703	0.00479025	0
818000	Saccharomyces_pastorianus	Hanseniaspora_valbyensis	0	0.0147027	0.0468568	0.0115949	0
819000	Saccharomyces_pastorianus	Hanseniaspora_valbyensis	0	0.0410777	-0.00358948	0.01486	0
820000	Saccharomyces_pastorianus	Hanseniaspora_valbyensis	0	0.0622588	-0.00582527	0.0134197	0
821000	Saccharomyces_pastorianus	Hanseniaspora_valbyensis	0	0.0831866	-0.00582527	0.025967	0
822000	Saccharomyces_pastorianus	Hanseniaspora_valbyensis	0	0.0401577	-0.00446062	0.00120205	0
823000	Saccharomyces_pastorianus	Hanseniaspora_valbyensis	0	0.0600602	-0.00583013	0.0161365	0
824000	Saccharomyces_pastorianus	Hanseniaspora_valbyensis	0	0.010267	0.0428575	0.00261906	0
825000	Saccharomyces_pastorianus	Hanseniaspora_valbyensis	0	0.0551549	-0.0053714	0.00657198	0
826000	Saccharomyces_pastorianus	Hanseniaspora_valbyensis	0	0.0881929	-0.00557999	0.0329605	0
827000	Saccharomyces_pastorianus	Hanseniaspora_valbyensis	0	0.0646966	-0.00574152	0.0187584	0
828000	Saccharomyces_pastorianus	Hanseniaspora_valbyensis	0	0.0141315	0.0428329	0.00141585	0
829000	Saccharomyces_pastorianus	Hanseniaspora_valbyensis	0	0.0130257	0.0431222	0.00920439	0
830000	Saccharomyces_pastorianus	Hanseniaspora_valbyensis	0	0.0160147	0.006377	0.00466588	0
831000	Saccharomyces_pastorianus	Hanseniaspora_valbyensis	0	0.015281	0.0186226	0.000287353	0
832000	Saccharomyces_pastorianus	Hanseniaspora_valbyensis	0	0.0167556	0.017093	0.012876	0
833000	Saccharomyces_pastorianus	Hanseniaspora_valbyensis	0	0.0152217	0.098257	0.00429659	0
834000	Saccharomyces_pastorianus	Hanseniaspora_valbyensis	0	0.0138891	0.0560533	0.00836301	0
835000	Saccharomyces_pastorianus	Hanseniaspora_valbyensis	0	0.036399	-0.000107717	0.013603	0
836000	Saccharomyces_pastorianus	Hanseniaspora_valbyensis	0	0.0563674	-0.0025704	0.026017	0
837000	Saccharomyces_pastorianus	Hanseniaspora_valbyensis	0	0.0333554	-0.0013297	9.35144e-05	0
838000	Saccharomyces_pastorianus	Hanseniaspora_valbyensis	0	0.0501153	-0.004596	0.0172546	0
839000	Saccharomyces_pastorianus	Hanseniaspora_valbyensis	0	0.0821023	-0.00653171	0.0180314	0
839000	Hanseniaspora_guilliermondii	NA	144.094	0.0842881	-0.0306886	0.0518903	0
840000	Saccharomyces_pastorianus	Hanseniaspora_valbyensis	0	0.0525314	-0.00494823	0.00288505	0
841000	Saccharomyces_pastorianus	Hanseniaspora_valbyensis	0	0.0207553	0.00178568	0.00067633	0
842000	Saccharomyces_pastorianus	Hanseniaspora_valbyensis	0	0.0197689	0.00590431	0.00975457	0
843000	Saccharomyces_pastorianus	Hanseniaspora_valbyensis	0	0.0134414	0.0509075	8.53739e-05	0
844000	Saccharomyces_pastorianus	Hanseniaspora_valbyensis	0	0.0127029	0.0793651	0.000557577	0
845000	Saccharomyces_pastorianus	Hanseniaspora_valbyensis	0	0.0100248	0.0401353	0.000831771	0
846000	Saccharomyces_pastorianus	Hanseniaspora_valbyensis	0	0.0143853	0.0875744	0.0163168	0
847000	Saccharomyces_pastorianus	Hanseniaspora_valbyensis	0	0.0212524	0.00636173	0.00608519	0
848000	Saccharomyces_pastorianus	Hanseniaspora_valbyensis	0	0.0137614	0.0256201	0.00324871	0
849000	Saccharomyces_pastorianus	Hanseniaspora_valbyensis	0	0.0167521	0.0156501	0.00415765	0
850000	Saccharomyces_pastorianus	Hanseniaspora_valbyensis	0	0.0156238	0.0195194	0.00793844	0
851000	Saccharomyces_pastorianus	Hanseniaspora_valbyensis	0	0.0211867	0.00110592	0.00358045	0
851000	Vanderwaltozyma_yarrowii	NA	146.548	0.047898	0.0727469	0.29208	0
852000	Saccharomyces_pastorianus	Hanseniaspora_valbyensis	0	0.011559	0.0278035	0.0019127	0
853000	Saccharomyces_pastorianus	Hanseniaspora_valbyensis	0	0.0135152	0.0277025	0.00443728	0
854000	Saccharomyces_pastorianus	Hanseniaspora_valbyensis	0	0.0184487	0.00524462	0.00432184	0
855000	Saccharomyces_pastorianus	Hanseniaspora_valbyensis	0	0.0131706	0.0429556	0.00248506	0
856000	Saccharomyces_pastorianus	Hanseniaspora_valbyensis	0	0.0357592	-0.0017873	0.00589683	0
857000	Saccharomyces_pastorianus	Hanseniaspora_valbyensis	0	0.0145598	0.0593915	0.00577287	0
858000	Saccharomyces_pastorianus	Hanseniaspora_valbyensis	0	0.0130373	0.0425424	0.00992295	0
859000	Saccharomyces_pastorianus	Hanseniaspora_valbyensis	0	0.0214447	0.0394472	0.0299457	0
860000	Saccharomyces_pastorianus	Hanseniaspora_valbyensis	0	0.016003	0.0178419	0.000553666	0
861000	Saccharomyces_pastorianus	Hanseniaspora_valbyensis	0	0.0267991	0.00203899	0.00804045	0
862000	Saccharomyces_pastorianus	Hanseniaspora_valbyensis	0	0.0261818	0.00134922	0.00277607	0
863000	Saccharomyces_pastorianus	Hanseniaspora_valbyensis	0	0.015492	0.0256644	0.00825795	0
864000	Saccharomyces_pastorianus	Hanseniaspora_valbyensis	0	0.0281404	-0.000478242	0.00835887	0
865000	Saccharomyces_pastorianus	Hanseniaspora_valbyensis	0	0.0460443	-0.00501625	0.00100461	0
866000	Saccharomyces_pastorianus	Hanseniaspora_valbyensis	0	0.035413	-0.00180342	0.00492308	0
867000	Saccharomyces_pastorianus	Hanseniaspora_valbyensis	0	0.0362677	-0.00180342	0.00629538	0
868000	Saccharomyces_pastorianus	Hanseniaspora_valbyensis	0	0.0128278	0.0238477	0.00304686	0
869000	Saccharomyces_pastorianus	Hanseniaspora_valbyensis	0	0.0381461	-0.00250745	0.0111051	0
870000	Saccharomyces_pastorianus	Hanseniaspora_valbyensis	0	0.0219571	0.00118115	9.31924e-05	0
871000	Saccharomyces_pastorianus	Hanseniaspora_valbyensis	0	0.0583973	-0.00377475	0.0119653	0
872000	Saccharomyces_pastorianus	Hanseniaspora_valbyensis	0	0.0172259	0.00352664	0.00072463	0
872000	Zygosaccharomyces_bailii	NA	148.667	0.325619	-0.0189573	0.425669	0
873000	Saccharomyces_pastorianus	Hanseniaspora_valbyensis	0	0.0162347	0.0679758	0.0087419	0
874000	Saccharomyces_pastorianus	Hanseniaspora_valbyensis	0	0.111398	-0.00841153	0.0274606	0
875000	Saccharomyces_pastorianus	Hanseniaspora_valbyensis	0	0.0714263	-0.00955964	0.00071602	0
876000	Saccharomyces_pastorianus	Hanseniaspora_valbyensis	0	0.0808959	-0.00649966	0.0226872	0
877000	Saccharomyces_pastorianus	Hanseniaspora_valbyensis	0	0.156326	-0.00841806	0.0498463	0
878000	Saccharomyces_pastorianus	Hanseniaspora_valbyensis	0	0.0718363	-0.00691448	0.00962978	0
879000	Saccharomyces_pastorianus	Hanseniaspora_valbyensis	0	0.0557533	-0.00740887	0.00273855	0
880000	Saccharomyces_pastorianus	Hanseniaspora_valbyensis	0	0.065982	-0.00634532	0.00431832	0
881000	Saccharomyces_pastorianus	Hanseniaspora_valbyensis	0	0.043629	-0.00531144	0.00394097	0
882000	Saccharomyces_pastorianus	Hanseniaspora_valbyensis	0	0.0138163	0.0415575	0.00657109	0
883000	Saccharomyces_pastorianus	Hanseniaspora_valbyensis	0	0.0148871	0.102389	0.00407275	0
884000	Saccharomyces_pastorianus	Hanseniaspora_valbyensis	0	0.0141234	0.0464222	0.011092	0
885000	Saccharomyces_pastorianus	Hanseniaspora_valbyensis	0	0.0237983	0.00284038	0.00115136	0
886000	Saccharomyces_pastorianus	Hanseniaspora_valbyensis	0	0.0134921	0.040941	0.00470053	0
887000	Saccharomyces_pastorianus	Hanseniaspora_valbyensis	0	0.0115451	0.0622448	0.00225411	0
888000	Saccharomyces_pastorianus	Hanseniaspora_valbyensis	0	0.0182431	0.00902822	0.00686499	0
889000	Saccharomyces_pastorianus	Hanseniaspora_valbyensis	0	0.0132265	0.0531403	0.0115824	0
890000	Saccharomyces_pastorianus	Hanseniaspora_valbyensis	0	0.0126765	0.0510988	0.00340787	0
891000	Saccharomyces_pastorianus	Hanseniaspora_valbyensis	0	0.0180711	0.015099	0.0111883	0
892000	Saccharomyces_pastorianus	Hanseniaspora_valbyensis	0	0.0466855	-0.00429215	0.000209263	0
893000	Saccharomyces_pastorianus	Hanseniaspora_valbyensis	0	0.0700785	-0.00616143	0.0170334	0
894000	Saccharomyces_pastorianus	Hanseniaspora_valbyensis	0	0.0539102	-0.00476632	0.0165698	0
895000	Saccharomyces_pastorianus	Hanseniaspora_valbyensis	0	0.0128335	0.0133084	0.00195131	0
896000	Saccharomyces_pastorianus	Hanseniaspora_valbyensis	0	0.0535663	-0.00693826	0.00680758	0
897000	Saccharomyces_pastorianus	Hanseniaspora_valbyensis	0	0.0535754	-0.00380421	0.00526327	0
898000	Saccharomyces_pastorianus	Hanseniaspora_valbyensis	0	0.0164125	0.0176489	0.0101211	0
899000	Saccharomyces_pastorianus	Hanseniaspora_valbyensis	0	0.0619583	-0.00373133	0.0239509	0
900000	Saccharomyces_pastorianus	Hanseniaspora_valbyensis	0	0.0599962	-0.00392877	0.0168444	0
901000	Saccharomyces_pastorianus	Hanseniaspora_valbyensis	0	0.0744231	-0.00742402	0.0189741	0
902000	Saccharomyces_pastorianus	Hanseniaspora_valbyensis	0	0.080446	-0.00742402	0.0177022	0
903000	Saccharomyces_pastorianus	Hanseniaspora_valbyensis	0	0.0784043	-0.0105574	0.0156557	0
904000	Saccharomyces_pastorianus	Hanseniaspora_valbyensis	0	0.0121953	0.0957883	0.00422155	0
905000	Saccharomyces_pastorianus	Hanseniaspora_valbyensis	0	0.0191191	0.0254689	0.0188823	0
906000	Saccharomyces_pastorianus	Hanseniaspora_valbyensis	0	0.0142045	0.0300695	0.00158544	0
907000	Saccharomyces_pastorianus	Hanseniaspora_valbyensis	0	0.0141254	0.0266363	0.00372688	0
908000	Saccharomyces_pastorianus	Hanseniaspora_valbyensis	0	0.0183589	0.00760933	0.00345957	0
909000	Saccharomyces_pastorianus	Hanseniaspora_valbyensis	0	0.0174067	0.015271	0.0088502	0
910000	Saccharomyces_pastorianus	Hanseniaspora_valbyensis	0	0.0380562	-0.00219969	0.00273102	0
911000	Saccharomyces_pastorianus	Hanseniaspora_valbyensis	0	0.0144304	0.0649675	0.00492966	0
912000	Saccharomyces_pastorianus	Hanseniaspora_valbyensis	0	0.0156114	0.017684	0.00564742	0
913000	Saccharomyces_pastorianus	Hanseniaspora_valbyensis	0	0.0137561	0.0550793	0.0153408	0
914000	Saccharomyces_pastorianus	Hanseniaspora_valbyensis	0	0.0144232	0.0196936	0.00813411	0
915000	Saccharomyces_pastorianus	Hanseniaspora_valbyensis	0	0.0306826	-0.00132767	0.00367049	0
916000	Saccharomyces_pastorianus	Hanseniaspora_valbyensis	0	0.0616986	-0.0063183	0.0127046	0
917000	Saccharomyces_pastorianus	Hanseniaspora_valbyensis	0	0.0472799	-0.00432307	0.0122598	0
918000	Saccharomyces_pastorianus	Hanseniaspora_valbyensis	0	0.0337447	0.00120221	0.0251873	0
919000	Saccharomyces_pastorianus	Hanseniaspora_valbyensis	0	0.0163423	0.00978081	0.00399048	0
920000	Saccharomyces_pastorianus	Hanseniaspora_valbyensis	0	0.0160317	0.0316521	0.0145725	0
921000	Saccharomyces_pastorianus	Hanseniaspora_valbyensis	0	0.0106308	0.0273387	0.000550534	0
922000	Saccharomyces_pastorianus	Hanseniaspora_valbyensis	0	0.0825354	-0.00798399	0.0202338	0
923000	Saccharomyces_pastorianus	Hanseniaspora_valbyensis	0	0.0752036	-0.00728439	0.0112349	0
924000	Saccharomyces_pastorianus	Hanseniaspora_valbyensis	0	0.0603727	-0.00631917	0.00269469	0
925000	Saccharomyces_pastorianus	Hanseniaspora_valbyensis	0	0.0476573	-0.00546056	0.00459994	0
926000	Saccharomyces_pastorianus	Hanseniaspora_valbyensis	0	0.0125269	0.0207187	0.00232912	0
927000	Saccharomyces_pastorianus	Hanseniaspora_valbyensis	0	0.0132718	0.0882588	8.73291e-05	0
927000	Kazachstania_transvaalensis	Kazachstania_africana	91.1337	0.0209548	0.0873395	0.00840698	0
928000	Saccharomyces_pastorianus	Hanseniaspora_valbyensis	0	0.0322959	-0.0013814	0.0118007	0
929000	Saccharomyces_pastorianus	Hanseniaspora_valbyensis	0	0.0265715	0.000164283	0.00320438	0
930000	Saccharomyces_pastorianus	Hanseniaspora_valbyensis	0	0.0500147	-0.00288013	0.00683537	0
931000	Saccharomyces_pastorianus	Hanseniaspora_valbyensis	0	0.038643	-0.00195615	0.00450847	0
932000	Saccharomyces_pastorianus	Hanseniaspora_valbyensis	0	0.0178847	0.00397376	0.00124856	0
933000	Saccharomyces_pastorianus	Hanseniaspora_valbyensis	0	0.0295977	0.00325367	0.015074	0
934000	Saccharomyces_pastorianus	Hanseniaspora_valbyensis	0	0.0149757	0.0165068	0.000930534	0
935000	Saccharomyces_pastorianus	Hanseniaspora_valbyensis	0	0.0151135	0.0394467	0.00328186	0
936000	Saccharomyces_pastorianus	Hanseniaspora_valbyensis	0	0.0139897	0.0233689	0.00719655	0
937000	Saccharomyces_pastorianus	Hanseniaspora_valbyensis	0	0.0123579	0.0690108	0.00880544	0
938000	Saccharomyces_pastorianus	Hanseniaspora_valbyensis	0	0.0184733	0.0171867	0.00976172	0
939000	Saccharomyces_pastorianus	Hanseniaspora_valbyensis	0	0.0135751	0.0127013	0.00191513	0
940000	Saccharomyces_pastorianus	Hanseniaspora_valbyensis	0	0.0145607	0.0300165	0.00682731	0
941000	Saccharomyces_pastorianus	Hanseniaspora_valbyensis	0	0.0102696	0.0421893	0.000492511	0
942000	Saccharomyces_pastorianus	Hanseniaspora_valbyensis	0	0.0146764	0.0108114	0.00718703	0
943000	Saccharomyces_pastorianus	Hanseniaspora_valbyensis	0	0.0637334	-0.00790804	0.0104811	0
944000	Saccharomyces_pastorianus	Hanseniaspora_valbyensis	0	0.0140524	0.0692877	0.0094898	0
945000	Saccharomyces_pastorianus	Hanseniaspora_valbyensis	0	0.0109139	0.0980053	0.00146255	0
946000	Saccharomyces_pastorianus	Hanseniaspora_valbyensis	0	0.0128487	0.0383842	0.00112933	0
947000	Saccharomyces_pastorianus	Hanseniaspora_valbyensis	0	0.0173157	0.12855	0.0121948	0
948000	Saccharomyces_pastorianus	Hanseniaspora_valbyensis	0	0.0219007	0.0188306	0.0179739	0
949000	Saccharomyces_pastorianus	Hanseniaspora_valbyensis	0	0.0181082	0.0140488	0.00878033	0
950000	Saccharomyces_pastorianus	Hanseniaspora_valbyensis	0	0.0151475	0.00623815	0.000675338	0
951000	Saccharomyces_pastorianus	Hanseniaspora_valbyensis	0	0.0119273	0.052849	0.00223998	0
952000	Saccharomyces_pastorianus	Hanseniaspora_valbyensis	0	0.01919	0.0069759	0.00248193	0
953000	Saccharomyces_pastorianus	Hanseniaspora_valbyensis	0	0.013587	0.0184906	0.00362204	0
954000	Saccharomyces_pastorianus	Hanseniaspora_valbyensis	0	0.0139005	0.0480032	0.00251166	0
955000	Saccharomyces_pastorianus	Hanseniaspora_valbyensis	0	0.0160636	0.0742802	0.00282025	0
956000	Saccharomyces_pastorianus	Hanseniaspora_valbyensis	0	0.0227868	0.00374423	0.00571488	0
957000	Saccharomyces_pastorianus	Hanseniaspora_valbyensis	0	0.0172548	0.04159	0.0178412	0
958000	Saccharomyces_pastorianus	Hanseniaspora_valbyensis	0	0.0217654	0.0486673	0.0285164	0
959000	Saccharomyces_pastorianus	Hanseniaspora_valbyensis	0	0.0141713	0.0116629	0.000971685	0
959000	Saccharomyces_kudriavzevii	NA	149.953	0.847144	-0.0105877	1.80451	0
960000	Saccharomyces_pastorianus	Hanseniaspora_valbyensis	0	0.0108359	0.0382652	0.0012604	0
961000	Saccharomyces_pastorianus	Hanseniaspora_valbyensis	0	0.0139576	0.0394106	0.00891058	0
962000	Saccharomyces_pastorianus	Hanseniaspora_valbyensis	0	0.0140852	0.0526237	0.00608914	0
963000	Saccharomyces_pastorianus	Hanseniaspora_valbyensis	0	0.0154337	0.0820219	0.00459534	0
964000	Saccharomyces_pastorianus	Hanseniaspora_valbyensis	0	0.0158775	0.0333345	0.00853989	0
965000	Saccharomyces_pastorianus	Hanseniaspora_valbyensis	0	0.0140772	0.0885012	0.0111803	0
966000	Saccharomyces_pastorianus	Hanseniaspora_valbyensis	0	0.0127996	0.0340186	0.000760095	0
967000	Saccharomyces_pastorianus	Hanseniaspora_valbyensis	0	0.0159275	0.0144314	0.00740399	0
968000	Saccharomyces_pastorianus	Hanseniaspora_valbyensis	0	0.0111825	0.0590049	0.000855198	0
969000	Saccharomyces_pastorianus	Hanseniaspora_valbyensis	0	0.0125999	0.0475134	0.0129622	0
970000	Saccharomyces_pastorianus	Hanseniaspora_valbyensis	0	0.0129786	0.0393497	0.00070857	0
971000	Saccharomyces_pastorianus	Hanseniaspora_valbyensis	0	0.0170229	0.0104656	0.00639959	0
972000	Saccharomyces_pastorianus	Hanseniaspora_valbyensis	0	0.017008	0.040023	0.0109329	0
973000	Saccharomyces_pastorianus	Hanseniaspora_valbyensis	0	0.0138854	0.0321604	0.00426677	0
974000	Saccharomyces_pastorianus	Hanseniaspora_valbyensis	0	0.0132368	0.0584153	0.00440316	0
975000	Saccharomyces_pastorianus	Hanseniaspora_valbyensis	0	0.0130592	0.0490995	0.000823067	0
976000	Saccharomyces_pastorianus	Hanseniaspora_valbyensis	0	0.0128481	0.0593313	0.0019054	0
977000	Saccharomyces_pastorianus	Hanseniaspora_valbyensis	0	0.0605541	-0.00566494	0.00575471	0
978000	Saccharomyces_pastorianus	Hanseniaspora_valbyensis	0	0.0157853	0.0302538	0.00257214	0
979000	Saccharomyces_pastorianus	Hanseniaspora_valbyensis	0	0.0137844	0.0582008	0.0075313	0
980000	Saccharomyces_pastorianus	Hanseniaspora_valbyensis	0	0.0418406	-0.00448253	0.00256688	0
981000	Saccharomyces_pastorianus	Hanseniaspora_valbyensis	0	0.0874498	-0.00769692	0.00828838	0
982000	Saccharomyces_pastorianus	Hanseniaspora_valbyensis	0	0.041833	-0.00535415	0.00362856	0
983000	Saccharomyces_pastorianus	Hanseniaspora_valbyensis	0	0.0737304	-0.00761492	0.023884	0
983000	Torulaspora_microellipsoides	NA	122.708	0.0594731	0.150505	0.107901	0
984000	Saccharomyces_pastorianus	Hanseniaspora_valbyensis	0	0.0620208	-0.00538183	0.0142669	0
985000	Saccharomyces_pastorianus	Hanseniaspora_valbyensis	0	0.0485989	-0.00620446	0.00348638	0
986000	Saccharomyces_pastorianus	Hanseniaspora_valbyensis	0	0.0327039	-0.0024834	0.000766514	0
987000	Saccharomyces_pastorianus	Hanseniaspora_valbyensis	0	0.0467355	-0.00160422	0.00928551	0
988000	Saccharomyces_pastorianus	Hanseniaspora_valbyensis	0	0.0353405	-0.00279917	0.00106947	0
988000	Zygotorulaspora_mrakii	NA	138.52	0.046185	-0.0138902	0.110828	0
989000	Saccharomyces_pastorianus	Hanseniaspora_valbyensis	0	0.0370641	-0.00349758	0.00848797	0
990000	Saccharomyces_pastorianus	Hanseniaspora_valbyensis	0	0.0706434	-0.00405598	0.0333433	0
991000	Saccharomyces_pastorianus	Hanseniaspora_valbyensis	0	0.0122367	0.0551615	0.00129947	0
991000	Lachancea_cidri	NA	148.885	0.0270817	0.0428327	0.45211	0
992000	Saccharomyces_pastorianus	Hanseniaspora_valbyensis	0	0.103985	-0.0101753	0.0190883	0
993000	Saccharomyces_pastorianus	Hanseniaspora_valbyensis	0	0.0125002	0.0307949	0.00344585	0
994000	Saccharomyces_pastorianus	Hanseniaspora_valbyensis	0	0.0133468	0.0187538	0.00182601	0
995000	Saccharomyces_pastorianus	Hanseniaspora_valbyensis	0	0.0574663	-0.00577612	0.0114045	0
996000	Saccharomyces_pastorianus	Hanseniaspora_valbyensis	0	0.0908836	-0.0047245	0.039418	0
997000	Saccharomyces_pastorianus	Hanseniaspora_valbyensis	0	0.0530864	-0.00372121	0.0293293	0
998000	Saccharomyces_pastorianus	Hanseniaspora_valbyensis	0	0.0348869	-0.00257938	0.00856743	0
999000	Saccharomyces_pastorianus	Hanseniaspora_valbyensis	0	0.0325752	-0.00279423	0.000630646	0
1000000	Saccharomyces_pastorianus	Hanseniaspora_valbyensis	0	0.0128777	0.0427922	0.00242832	0
1001000	Saccharomyces_pastorianus	Hanseniaspora_valbyensis	0	0.0872761	-0.0108089	0.00183201	0
1002000	Saccharomyces_pastorianus	Hanseniaspora_valbyensis	0	0.0484539	-0.00646448	0.00789273	0
1003000	Saccharomyces_pastorianus	Hanseniaspora_valbyensis	0	0.0601378	-0.00418338	0.0204002	0
1004000	Saccharomyces_pastorianus	Hanseniaspora_valbyensis	0	0.0404041	-0.00452477	0.00561619	0
1005000	Saccharomyces_pastorianus	Hanseniaspora_valbyensis	0	0.0400832	-0.00349361	0.0180407	0
1006000	Saccharomyces_pastorianus	Hanseniaspora_valbyensis	0	0.0150379	0.0443751	0.0101751	0
1007000	Saccharomyces_pastorianus	Hanseniaspora_valbyensis	0	0.0101878	0.0910973	0.000531223	0
1008000	Saccharomyces_pastorianus	Hanseniaspora_valbyensis	0	0.0134526	0.0392458	0.00216445	0
1009000	Saccharomyces_pastorianus	Hanseniaspora_valbyensis	0	0.0467189	-0.0039938	0.000131242	0
1010000	Saccharomyces_pastorianus	Hanseniaspora_valbyensis	0	0.0298645	-0.000349267	0.0113859	0
1011000	Saccharomyces_pastorianus	Hanseniaspora_valbyensis	0	0.051379	-0.00380219	0.0129846	0
1012000	Saccharomyces_pastorianus	Hanseniaspora_valbyensis	0	0.0148909	0.0649282	0.0115572	0
1013000	Saccharomyces_pastorianus	Hanseniaspora_valbyensis	0	0.0164199	0.0532832	0.0105657	0
1014000	Saccharomyces_pastorianus	Hanseniaspora_valbyensis	0	0.0141065	0.0169849	0.000830205	0
1015000	Saccharomyces_pastorianus	Hanseniaspora_valbyensis	0	0.0146728	0.073225	0.00667014	0
1016000	Saccharomyces_pastorianus	Hanseniaspora_valbyensis	0	0.0370252	-0.00388597	0.00202891	0
1017000	Saccharomyces_pastorianus	Hanseniaspora_valbyensis	0	0.0143874	0.0109923	0.00675252	0
1018000	Saccharomyces_pastorianus	Hanseniaspora_valbyensis	0	0.0129183	0.0774738	0.00463228	0
1019000	Saccharomyces_pastorianus	Hanseniaspora_valbyensis	0	0.0134568	0.0389673	0.00561463	0
1020000	Saccharomyces_pastorianus	Hanseniaspora_valbyensis	0	0.0150746	0.00678968	0.00111852	0
1021000	Saccharomyces_pastorianus	Hanseniaspora_valbyensis	0	0.0136945	0.0761786	0.000326447	0
1022000	Saccharomyces_pastorianus	Hanseniaspora_valbyensis	0	0.0151535	0.0422032	0.00187447	0
1023000	Saccharomyces_pastorianus	Hanseniaspora_valbyensis	0	0.0847955	-0.0110851	0.0133278	0
1024000	Saccharomyces_pastorianus	Hanseniaspora_valbyensis	0	0.0400923	-0.00260017	0.0110694	0
1025000	Saccharomyces_pastorianus	Hanseniaspora_valbyensis	0	0.0366791	-0.00308424	0.000144379	0
1026000	Saccharomyces_pastorianus	Hanseniaspora_valbyensis	0	0.0116611	0.0195386	0.000710829	0
1027000	Saccharomyces_pastorianus	Hanseniaspora_valbyensis	0	0.0201481	0.0107435	0.00544336	0
1028000	Saccharomyces_pastorianus	Hanseniaspora_valbyensis	0	0.0145641	0.0184931	0.00587137	0
1029000	Saccharomyces_pastorianus	Hanseniaspora_valbyensis	0	0.0168474	0.0176273	0.0159575	0
1030000	Saccharomyces_pastorianus	Hanseniaspora_valbyensis	0	0.0148597	0.0274462	0.00806829	0
1031000	Saccharomyces_pastorianus	Hanseniaspora_valbyensis	0	0.0157415	0.0699302	0.0107805	0
1032000	Saccharomyces_pastorianus	Hanseniaspora_valbyensis	0	0.0133436	0.0455969	0.00360938	0
1033000	Saccharomyces_pastorianus	Hanseniaspora_valbyensis	0	0.0189255	0.00803622	0.00175675	0
1034000	Saccharomyces_pastorianus	Hanseniaspora_valbyensis	0	0.0138583	0.0184444	0.00412999	0
1035000	Saccharomyces_pastorianus	Hanseniaspora_valbyensis	0	0.0143665	0.0492438	0.0134415	0
1036000	Saccharomyces_pastorianus	Hanseniaspora_valbyensis	0	0.0117178	0.101644	0.00108924	0
1037000	Saccharomyces_pastorianus	Hanseniaspora_valbyensis	0	0.0159104	0.00809172	0.000173285	0
1038000	Saccharomyces_pastorianus	Hanseniaspora_valbyensis	0	0.0149472	0.0416285	0.0124389	0
1039000	Saccharomyces_pastorianus	Hanseniaspora_valbyensis	0	0.0123205	0.108591	0.0115607	0
1040000	Saccharomyces_pastorianus	Hanseniaspora_valbyensis	0	0.0160779	0.026158	0.00115502	0
1041000	Saccharomyces_pastorianus	Hanseniaspora_valbyensis	0	0.0123052	0.0362026	0.000779326	0
1042000	Saccharomyces_pastorianus	Hanseniaspora_valbyensis	0	0.0120857	0.0799947	0.000127887	0
1043000	Saccharomyces_pastorianus	Hanseniaspora_valbyensis	0	0.0147355	0.083299	0.00710866	0
1044000	Saccharomyces_pastorianus	Hanseniaspora_valbyensis	0	0.0126098	0.040063	0.000122112	0
1045000	Saccharomyces_pastorianus	Hanseniaspora_valbyensis	0	0.0154388	0.0361162	0.00212383	0
1046000	Saccharomyces_pastorianus	Hanseniaspora_valbyensis	0	0.0133283	0.0327967	0.00542848	0
1047000	Saccharomyces_pastorianus	Hanseniaspora_valbyensis	0	0.0195693	0.0839934	0.0141689	0
1048000	Saccharomyces_pastorianus	Hanseniaspora_valbyensis	0	0.0155015	0.0672656	0.00284005	0
1049000	Saccharomyces_pastorianus	Hanseniaspora_valbyensis	0	0.0129525	0.0449476	0.004347	0
1050000	Saccharomyces_pastorianus	Hanseniaspora_valbyensis	0	0.0164272	0.025951	0.00522851	0
1051000	Saccharomyces_pastorianus	Hanseniaspora_valbyensis	0	0.0162074	0.0414825	0.00555597	0
1052000	Saccharomyces_pastorianus	Hanseniaspora_valbyensis	0	0.0137662	0.039977	0.00958782	0
1053000	Saccharomyces_pastorianus	Hanseniaspora_valbyensis	0	0.0145353	0.0171934	0.0117783	0
1054000	Saccharomyces_pastorianus	Hanseniaspora_valbyensis	0	0.015511	0.0647457	0.00657455	0
1055000	Saccharomyces_pastorianus	Hanseniaspora_valbyensis	0	0.011825	0.133681	0.000357352	0
1056000	Saccharomyces_pastorianus	Hanseniaspora_valbyensis	0	0.0162219	0.0234888	0.00171889	0
1057000	Saccharomyces_pastorianus	Hanseniaspora_valbyensis	0	0.0137345	0.0636269	0.00123092	0
1058000	Saccharomyces_pastorianus	Hanseniaspora_valbyensis	0	0.0133139	0.014435	0.000600136	0
1059000	Saccharomyces_pastorianus	Hanseniaspora_valbyensis	0	0.025171	0.000184506	0.00364406	0
1060000	Saccharomyces_pastorianus	Hanseniaspora_valbyensis	0	0.0119988	0.0805035	0.00110071	0
1061000	Saccharomyces_pastorianus	Hanseniaspora_valbyensis	0	0.0356904	-0.00292218	0.000777296	0
1062000	Saccharomyces_pastorianus	Hanseniaspora_valbyensis	0	0.0117343	0.0361624	4.4954e-06	0
1063000	Saccharomyces_pastorianus	Hanseniaspora_valbyensis	0	0.0163739	0.0976822	0.00845999	0
1064000	Saccharomyces_pastorianus	Hanseniaspora_valbyensis	0	0.0693437	-0.00536709	0.0245027	0
1065000	Saccharomyces_pastorianus	Hanseniaspora_valbyensis	0	0.078565	-0.00707022	0.0298827	0
1066000	Saccharomyces_pastorianus	Hanseniaspora_valbyensis	0	0.0159746	0.00468915	0.00327942	0
1067000	Saccharomyces_pastorianus	Hanseniaspora_valbyensis	0	0.0138834	0.00874301	0.000549076	0
1068000	Saccharomyces_pastorianus	Hanseniaspora_valbyensis	0	0.0113274	0.104367	0.00523161	0
1069000	Saccharomyces_pastorianus	Hanseniaspora_valbyensis	0	0.0138665	0.11393	0.0109895	0
1070000	Saccharomyces_pastorianus	Hanseniaspora_valbyensis	0	0.0128297	0.0433345	0.00534017	0
1071000	Saccharomyces_pastorianus	Hanseniaspora_valbyensis	0	0.0149276	0.0208491	0.00491315	0
1072000	Saccharomyces_pastorianus	Hanseniaspora_valbyensis	0	0.0149622	0.0405273	0.00603592	0
1073000	Saccharomyces_pastorianus	Hanseniaspora_valbyensis	0	0.0150895	0.0417831	0.0089541	0
1074000	Saccharomyces_pastorianus	Hanseniaspora_valbyensis	0	0.0176721	0.029016	0.013026	0
1075000	Saccharomyces_pastorianus	Hanseniaspora_valbyensis	0	0.0206433	0.0395889	0.0163492	0
1076000	Saccharomyces_pastorianus	Hanseniaspora_valbyensis	0	0.0129811	0.0450336	0.000530767	0
1077000	Saccharomyces_pastorianus	Hanseniaspora_valbyensis	0	0.0208506	0.0548345	0.023774	0
1078000	Saccharomyces_pastorianus	Hanseniaspora_valbyensis	0	0.0123167	0.0272356	0.00401625	0
1079000	Saccharomyces_pastorianus	Hanseniaspora_valbyensis	0	0.0807193	-0.00687138	0.0298127	0
1080000	Saccharomyces_pastorianus	Hanseniaspora_valbyensis	0	0.0111506	0.109796	0.00419797	0
1081000	Saccharomyces_pastorianus	Hanseniaspora_valbyensis	0	0.0132853	0.083319	0.00120085	0
1082000	Saccharomyces_pastorianus	Hanseniaspora_valbyensis	0	0.0134071	0.0323405	0.00637189	0
1083000	Saccharomyces_pastorianus	Hanseniaspora_valbyensis	0	0.100267	-0.00725292	0.0352538	0
1084000	Saccharomyces_pastorianus	Hanseniaspora_valbyensis	0	0.0655962	-0.00675338	0.00843244	0
1085000	Saccharomyces_pastorianus	Hanseniaspora_valbyensis	0	0.014316	0.0525028	0.0051985	0
1086000	Saccharomyces_pastorianus	Hanseniaspora_valbyensis	0	0.0194124	0.00644949	0.0119834	0
1087000	Saccharomyces_pastorianus	Hanseniaspora_valbyensis	0	0.0215726	0.0054657	0.0121419	0
1088000	Saccharomyces_pastorianus	Hanseniaspora_valbyensis	0	0.0135001	0.0468323	0.00132826	0
1089000	Saccharomyces_pastorianus	Hanseniaspora_valbyensis	0	0.0619991	-0.00632619	0.0114791	0
1090000	Saccharomyces_pastorianus	Hanseniaspora_valbyensis	0	0.0549745	-0.0059627	0.012329	0
1091000	Saccharomyces_pastorianus	Hanseniaspora_valbyensis	0	0.017267	0.0402506	0.0115258	0
1092000	Saccharomyces_pastorianus	Hanseniaspora_valbyensis	0	0.0141075	0.0183639	0.00170716	0
1093000	Saccharomyces_pastorianus	Hanseniaspora_valbyensis	0	0.031714	-0.00320644	0.00102746	0
1094000	Saccharomyces_pastorianus	Hanseniaspora_valbyensis	0	0.0394405	-0.00254479	0.00381775	0
1095000	Saccharomyces_pastorianus	Hanseniaspora_valbyensis	0	0.0434035	-0.00256748	0.00839396	0
1096000	Saccharomyces_pastorianus	Hanseniaspora_valbyensis	0	0.0483101	-0.00388356	0.00707952	0
1097000	Saccharomyces_pastorianus	Hanseniaspora_valbyensis	0	0.0496636	-0.00555737	0.00384063	0
1098000	Saccharomyces_pastorianus	Hanseniaspora_valbyensis	0	0.0757003	-0.00876613	0.0086623	0
1099000	Saccharomyces_pastorianus	Hanseniaspora_valbyensis	0	0.0447609	-0.00305193	0.00880677	0
1100000	Saccharomyces_pastorianus	Hanseniaspora_valbyensis	0	0.0523109	-0.00272903	0.0269848	0
1101000	Saccharomyces_pastorianus	Hanseniaspora_valbyensis	0	0.0229766	0.000962236	0.00588891	0
1102000	Saccharomyces_pastorianus	Hanseniaspora_valbyensis	0	0.0806108	-0.00799318	0.0172122	0
1103000	Saccharomyces_pastorianus	Hanseniaspora_valbyensis	0	0.0580384	-0.00549389	0.00427777	0
1104000	Saccharomyces_pastorianus	Hanseniaspora_valbyensis	0	0.0855928	-0.00693137	0.0318327	0
1105000	Saccharomyces_pastorianus	Hanseniaspora_valbyensis	0	0.0133747	0.0430728	0.00487397	0
1106000	Saccharomyces_pastorianus	Hanseniaspora_valbyensis	0	0.0711586	-0.00420265	0.0256172	0
1107000	Saccharomyces_pastorianus	Hanseniaspora_valbyensis	0	0.0472119	-0.00736873	0.00326536	0
1107000	Kazachstania_kunashirensis	Kazachstania_exigua	138.758	0.32284	-0.0501534	0.0293533	0
1108000	Saccharomyces_pastorianus	Hanseniaspora_valbyensis	0	0.0563595	-0.00736873	0.00355278	0
1108000	Kazachstania_africana	Kazachstania_rosinii	123.275	0.397842	-0.0669242	0.132308	0
1109000	Saccharomyces_pastorianus	Hanseniaspora_valbyensis	0	0.0781989	-0.00736873	0.00704802	0
1109000	Kazachstania_africana	Kazachstania_rosinii	125.512	0.185862	-0.0455388	0.0404742	0
1110000	Saccharomyces_pastorianus	Hanseniaspora_valbyensis	0	0.0150716	0.0684225	0.0131796	0
1111000	Saccharomyces_pastorianus	Hanseniaspora_valbyensis	0	0.100607	-0.00819423	0.0201456	0
1112000	Saccharomyces_pastorianus	Hanseniaspora_valbyensis	0	0.0165301	0.103924	0.0196437	0
1113000	Saccharomyces_pastorianus	Hanseniaspora_valbyensis	0	0.0170044	0.0560765	0.00485864	0
1114000	Saccharomyces_pastorianus	Hanseniaspora_valbyensis	0	0.0163481	0.00351877	0.00399651	0
1115000	Saccharomyces_pastorianus	Hanseniaspora_valbyensis	0	0.103762	-0.0105194	0.0207016	0
1116000	Saccharomyces_pastorianus	Hanseniaspora_valbyensis	0	0.125104	-0.0094374	0.0300179	0
1117000	Saccharomyces_pastorianus	Hanseniaspora_valbyensis	0	0.0158332	0.0564533	0.0147592	0
1118000	Saccharomyces_pastorianus	Hanseniaspora_valbyensis	0	0.0157175	0.0144632	0.00478328	0
1119000	Saccharomyces_pastorianus	Hanseniaspora_valbyensis	0	0.0386636	-0.00265458	0.00920301	0
1120000	Saccharomyces_pastorianus	Hanseniaspora_valbyensis	0	0.022505	0.053669	0.0154617	0
1121000	Saccharomyces_pastorianus	Hanseniaspora_valbyensis	0	0.0422845	-0.00310566	0.00119553	0
1122000	Saccharomyces_pastorianus	Hanseniaspora_valbyensis	0	0.0330265	-0.00255582	0.00342418	0
1123000	Saccharomyces_pastorianus	Hanseniaspora_valbyensis	0	0.0674551	-0.00687878	0.0186219	0
1124000	Saccharomyces_pastorianus	Hanseniaspora_valbyensis	0	0.0507341	-0.00500286	0.01609	0
1125000	Saccharomyces_pastorianus	Hanseniaspora_valbyensis	0	0.05743	-0.00497162	0.015001	0
1126000	Saccharomyces_pastorianus	Hanseniaspora_valbyensis	0	0.0348416	-0.000535879	0.0210275	0
1127000	Saccharomyces_pastorianus	Hanseniaspora_valbyensis	0	0.0304852	-0.0017394	0.00295434	0
1128000	Saccharomyces_pastorianus	Hanseniaspora_valbyensis	0	0.0156933	0.0804367	0.00668246	0
1129000	Saccharomyces_pastorianus	Hanseniaspora_valbyensis	0	0.0343698	-0.00132606	0.00942493	0
1130000	Saccharomyces_pastorianus	Hanseniaspora_valbyensis	0	0.0345425	-0.00113836	0.014914	0
1131000	Saccharomyces_pastorianus	Hanseniaspora_valbyensis	0	0.0411578	-0.00113836	0.0133416	0
1132000	Saccharomyces_pastorianus	Hanseniaspora_valbyensis	0	0.0674261	-0.00318151	0.0273824	0
1133000	Saccharomyces_pastorianus	Hanseniaspora_valbyensis	0	0.0318467	-0.00333745	0.000938984	0
1133000	Kazachstania_exigua	Kazachstania_barnettii	143.367	0.135743	0.011542	0.0827989	0
1134000	Saccharomyces_pastorianus	Hanseniaspora_valbyensis	0	0.0267898	-0.000150187	0.00243745	0
1135000	Saccharomyces_pastorianus	Hanseniaspora_valbyensis	0	0.036147	-0.00250164	7.34859e-06	0
1136000	Saccharomyces_pastorianus	Hanseniaspora_valbyensis	0	0.0225871	-0.00202289	1.30588e-05	0
1136000	Tetrapisispora_arboricola	NA	149.913	0.373255	0.0638426	0.901875	0
1136000	Vanderwaltozyma_yarrowii	NA	149.567	0.178209	0.0947556	0.0904626	0
1137000	Saccharomyces_pastorianus	Hanseniaspora_valbyensis	0	0.0338989	-0.00131729	0.00352555	0
1138000	Saccharomyces_pastorianus	Hanseniaspora_valbyensis	0	0.0274969	-0.000490733	0.00319417	0
1139000	Saccharomyces_pastorianus	Hanseniaspora_valbyensis	0	0.0168209	0.0570334	0.0182067	0
1140000	Saccharomyces_pastorianus	Hanseniaspora_valbyensis	0	0.060785	-0.00622117	0.0189118	0
1141000	Saccharomyces_pastorianus	Hanseniaspora_valbyensis	0	0.116846	-0.00954985	0.0237237	0
1142000	Saccharomyces_pastorianus	Hanseniaspora_valbyensis	0	0.0707779	-0.00702124	0.010754	0
1143000	Saccharomyces_pastorianus	Hanseniaspora_valbyensis	0	0.0452468	-0.00462253	0.00871077	0
1144000	Saccharomyces_pastorianus	Hanseniaspora_valbyensis	0	0.0346012	-0.00549932	0.00369416	0
1145000	Saccharomyces_pastorianus	Hanseniaspora_valbyensis	0	0.0496717	-0.00465855	0.0147024	0
1146000	Saccharomyces_pastorianus	Hanseniaspora_valbyensis	0	0.0770274	-0.00763538	0.00916663	0
1147000	Saccharomyces_pastorianus	Hanseniaspora_valbyensis	0	0.0151276	0.0063692	0.000518249	0
1148000	Saccharomyces_pastorianus	Hanseniaspora_valbyensis	0	0.017244	0.00484644	0.0108741	0
1149000	Saccharomyces_pastorianus	Hanseniaspora_valbyensis	0	0.0381078	-0.00176173	0.00164936	0
1150000	Saccharomyces_pastorianus	Hanseniaspora_valbyensis	0	0.041655	-0.00461557	0.00567917	0
1151000	Saccharomyces_pastorianus	Hanseniaspora_valbyensis	0	0.0533876	-0.00396104	0.0100815	0
1152000	Saccharomyces_pastorianus	Hanseniaspora_valbyensis	0	0.0411168	-0.0031044	0.00283072	0
1153000	Saccharomyces_pastorianus	Hanseniaspora_valbyensis	0	0.0133861	0.0337803	0.0059679	0
1154000	Saccharomyces_pastorianus	Hanseniaspora_valbyensis	0	0.0325273	-0.00194962	0.005674	0
1155000	Saccharomyces_pastorianus	Hanseniaspora_valbyensis	0	0.0143828	0.0390842	0.010497	0
1156000	Saccharomyces_pastorianus	Hanseniaspora_valbyensis	0	0.0154839	0.1174	0.00965516	0
1157000	Saccharomyces_pastorianus	Hanseniaspora_valbyensis	0	0.0149024	0.0576633	0.0166485	0
1158000	Saccharomyces_pastorianus	Hanseniaspora_valbyensis	0	0.0139695	0.0601558	0.00214008	0
1159000	Saccharomyces_pastorianus	Hanseniaspora_valbyensis	0	0.0126906	0.0404516	0.00965257	0
1160000	Saccharomyces_pastorianus	Hanseniaspora_valbyensis	0	0.0550891	-0.0052325	0.0121835	0
1161000	Saccharomyces_pastorianus	Hanseniaspora_valbyensis	0	0.0245794	0.00282241	0.0126326	0
1162000	Saccharomyces_pastorianus	Hanseniaspora_valbyensis	0	0.027746	-0.000777515	0.00573689	0
1163000	Saccharomyces_pastorianus	Hanseniaspora_valbyensis	0	0.0251513	0.000977371	0.00244847	0
1164000	Saccharomyces_pastorianus	Hanseniaspora_valbyensis	0	0.0179776	0.00812974	0.00537123	0
1165000	Saccharomyces_pastorianus	Hanseniaspora_valbyensis	0	0.0136801	0.0645387	0.000117457	0
1166000	Saccharomyces_pastorianus	Hanseniaspora_valbyensis	0	0.0160092	0.0413416	0.00680957	0
1167000	Saccharomyces_pastorianus	Hanseniaspora_valbyensis	0	0.0707307	-0.00654537	0.0142232	0
1168000	Saccharomyces_pastorianus	Hanseniaspora_valbyensis	0	0.0127322	0.0466772	0.00113218	0
1169000	Saccharomyces_pastorianus	Hanseniaspora_valbyensis	0	0.0103645	0.0255604	2.26802e-05	0
1170000	Saccharomyces_pastorianus	Hanseniaspora_valbyensis	0	0.0150631	0.0618485	1.00466e-05	0
1171000	Saccharomyces_pastorianus	Hanseniaspora_valbyensis	0	0.0137314	0.1009	0.00515887	0
1172000	Saccharomyces_pastorianus	Hanseniaspora_valbyensis	0	0.0442826	-0.0024906	0.00820844	0
1173000	Saccharomyces_pastorianus	Hanseniaspora_valbyensis	0	0.0133057	0.0123865	0.00340603	0
1174000	Saccharomyces_pastorianus	Hanseniaspora_valbyensis	0	0.0563797	-0.00580735	0.00774483	0
1175000	Saccharomyces_pastorianus	Hanseniaspora_valbyensis	0	0.0457932	-0.0036933	0.00340299	0
1176000	Saccharomyces_pastorianus	Hanseniaspora_valbyensis	0	0.03551	-0.00228696	0.00795624	0
1177000	Saccharomyces_pastorianus	Hanseniaspora_valbyensis	0	0.0337446	-0.00197565	0.000707941	0
1178000	Saccharomyces_pastorianus	Hanseniaspora_valbyensis	0	0.0315615	0.000310259	0.0121217	0
1179000	Saccharomyces_pastorianus	Hanseniaspora_valbyensis	0	0.0715546	-0.00816105	0.00728198	0
1180000	Saccharomyces_pastorianus	Hanseniaspora_valbyensis	0	0.0442354	-0.00407871	0.00587446	0
1181000	Saccharomyces_pastorianus	Hanseniaspora_valbyensis	0	0.12224	-0.00981797	0.0293743	0
1182000	Saccharomyces_pastorianus	Hanseniaspora_valbyensis	0	0.0181642	0.0332252	0.0104635	0
1183000	Saccharomyces_pastorianus	Hanseniaspora_valbyensis	0	0.0118828	0.0429564	0.00449676	0
1184000	Saccharomyces_pastorianus	Hanseniaspora_valbyensis	0	0.0808094	-0.0121257	0.006232	0
1185000	Saccharomyces_pastorianus	Hanseniaspora_valbyensis	0	0.119796	-0.0104222	0.0247322	0
1186000	Saccharomyces_pastorianus	Hanseniaspora_valbyensis	0	0.0166544	0.0243718	0.00562316	0
1187000	Saccharomyces_pastorianus	Hanseniaspora_valbyensis	0	0.0149252	0.0107253	0.00556645	0
1188000	Saccharomyces_pastorianus	Hanseniaspora_valbyensis	0	0.0119317	0.0596154	0.00252959	0
1189000	Saccharomyces_pastorianus	Hanseniaspora_valbyensis	0	0.0152822	0.0526485	0.00925519	0
1190000	Saccharomyces_pastorianus	Hanseniaspora_valbyensis	0	0.0179913	0.0245771	0.00913045	0
1191000	Saccharomyces_pastorianus	Hanseniaspora_valbyensis	0	0.0143383	0.0801262	9.76851e-06	0
1192000	Saccharomyces_pastorianus	Hanseniaspora_valbyensis	0	0.0126611	0.0589598	0.00896873	0
1193000	Saccharomyces_pastorianus	Hanseniaspora_valbyensis	0	0.014773	0.0499635	0.00205197	0
1194000	Saccharomyces_pastorianus	Hanseniaspora_valbyensis	0	0.0107559	0.0623348	0.000753654	0
1195000	Saccharomyces_pastorianus	Hanseniaspora_valbyensis	0	0.0243747	0.000824033	0.00374637	0
1196000	Saccharomyces_pastorianus	Hanseniaspora_valbyensis	0	0.0532636	-0.00381219	0.0172615	0
1197000	Saccharomyces_pastorianus	Hanseniaspora_valbyensis	0	0.0158885	0.0533544	0.00985815	0
1198000	Saccharomyces_pastorianus	Hanseniaspora_valbyensis	0	0.0142389	0.042903	0.00824717	0
1199000	Saccharomyces_pastorianus	Hanseniaspora_valbyensis	0	0.0168332	0.00645527	0.00221827	0
1200000	Saccharomyces_pastorianus	Hanseniaspora_valbyensis	0	0.0162869	0.0819754	0.00384529	0
1201000	Saccharomyces_pastorianus	Hanseniaspora_valbyensis	0	0.0133351	0.0967574	0.00221423	0
1201000	Saccharomyces_paradoxus	NA	149.712	0.518506	0.0111098	2.18762	0
1202000	Saccharomyces_pastorianus	Hanseniaspora_valbyensis	0	0.0524281	-0.00307309	0.0138633	0
1203000	Saccharomyces_pastorianus	Hanseniaspora_valbyensis	0	0.0759748	-0.0066323	0.0138461	0
1204000	Saccharomyces_pastorianus	Hanseniaspora_valbyensis	0	0.0581938	-0.0066323	0.00414842	0
1205000	Saccharomyces_pastorianus	Hanseniaspora_valbyensis	0	0.0285026	-0.00141668	0.00410903	0
1206000	Saccharomyces_pastorianus	Hanseniaspora_valbyensis	0	0.0386001	-0.00367854	0.00675294	0
1207000	Saccharomyces_pastorianus	Hanseniaspora_valbyensis	0	0.0421664	-0.00191159	0.011979	0
1208000	Saccharomyces_pastorianus	Hanseniaspora_valbyensis	0	0.0277058	-0.000379818	0.00769365	0
1209000	Saccharomyces_pastorianus	Hanseniaspora_valbyensis	0	0.0325188	-0.00270207	0.00463487	0
1210000	Saccharomyces_pastorianus	Hanseniaspora_valbyensis	0	0.0505882	-0.0041117	0.0176106	0
1211000	Saccharomyces_pastorianus	Hanseniaspora_valbyensis	0	0.0117399	0.0870834	0.00172694	0
1212000	Saccharomyces_pastorianus	Hanseniaspora_valbyensis	0	0.0156546	0.0655988	0.00322689	0
1213000	Saccharomyces_pastorianus	Hanseniaspora_valbyensis	0	0.0168196	0.00897335	0.00463425	0
1214000	Saccharomyces_pastorianus	Hanseniaspora_valbyensis	0	0.0166139	0.00895241	0.0107778	0
1215000	Saccharomyces_pastorianus	Hanseniaspora_valbyensis	0	0.0148219	0.0122794	0.00377322	0
1216000	Saccharomyces_pastorianus	Hanseniaspora_valbyensis	0	0.0131394	0.0619985	0.008629	0
1217000	Saccharomyces_pastorianus	Hanseniaspora_valbyensis	0	0.0391774	-0.00297243	0.0119842	0
1218000	Saccharomyces_pastorianus	Hanseniaspora_valbyensis	0	0.0817126	-0.00671263	0.02637	0
1219000	Saccharomyces_pastorianus	Hanseniaspora_valbyensis	0	0.0119358	0.0576567	0.00126795	0
1220000	Saccharomyces_pastorianus	Hanseniaspora_valbyensis	0	0.0760295	-0.00938827	0.00977067	0
1221000	Saccharomyces_pastorianus	Hanseniaspora_valbyensis	0	0.0134002	0.0596876	0.0043	0
1222000	Saccharomyces_pastorianus	Hanseniaspora_valbyensis	0	0.0156734	0.0195711	0.00377305	0
1223000	Saccharomyces_pastorianus	Hanseniaspora_valbyensis	0	0.0127291	0.0500241	0.00374644	0
1224000	Saccharomyces_pastorianus	Hanseniaspora_valbyensis	0	0.0138438	0.0373941	0.000561515	0
1225000	Saccharomyces_pastorianus	Hanseniaspora_valbyensis	0	0.0131456	0.0850993	0.00440527	0
1226000	Saccharomyces_pastorianus	Hanseniaspora_valbyensis	0	0.0165703	0.010403	0.00408484	0
1227000	Saccharomyces_pastorianus	Hanseniaspora_valbyensis	0	0.0120491	0.0988521	0.00416282	0
1228000	Saccharomyces_pastorianus	Hanseniaspora_valbyensis	0	0.0150691	0.0336967	0.00381744	0
1229000	Saccharomyces_pastorianus	Hanseniaspora_valbyensis	0	0.0123551	0.0371519	0.000974574	0
1230000	Saccharomyces_pastorianus	Hanseniaspora_valbyensis	0	0.0133372	0.0713928	0.00789634	0
1231000	Saccharomyces_pastorianus	Hanseniaspora_valbyensis	0	0.0153291	0.0772712	0.0171336	0
1232000	Saccharomyces_pastorianus	Hanseniaspora_valbyensis	0	0.0147634	0.0350759	0.0115622	0
1233000	Saccharomyces_pastorianus	Hanseniaspora_valbyensis	0	0.0149303	0.0833739	0.00963862	0
1234000	Saccharomyces_pastorianus	Hanseniaspora_valbyensis	0	0.0260047	0.000550244	0.00575175	0
1235000	Saccharomyces_pastorianus	Hanseniaspora_valbyensis	0	0.055877	-0.00425111	0.0193278	0
1236000	Saccharomyces_pastorianus	Hanseniaspora_valbyensis	0	0.0122378	0.0257468	0.00186414	0
1237000	Saccharomyces_pastorianus	Hanseniaspora_valbyensis	0	0.0151101	0.0681431	0.0136887	0
1238000	Saccharomyces_pastorianus	Hanseniaspora_valbyensis	0	0.017159	0.073028	0.00997343	0
1239000	Saccharomyces_pastorianus	Hanseniaspora_valbyensis	0	0.0126583	0.0476612	0.0030471	0
1240000	Saccharomyces_pastorianus	Hanseniaspora_valbyensis	0	0.0131617	0.0486255	0.00208224	0
1241000	Saccharomyces_pastorianus	Hanseniaspora_valbyensis	0	0.0132668	0.0847579	4.4157e-05	0
1242000	Saccharomyces_pastorianus	Hanseniaspora_valbyensis	0	0.0163406	0.066148	0.0123122	0
1243000	Saccharomyces_pastorianus	Hanseniaspora_valbyensis	0	0.0635916	-0.00775928	0.00443137	0
1244000	Saccharomyces_pastorianus	Hanseniaspora_valbyensis	0	0.0643477	-0.00719239	0.0151171	0
1245000	Saccharomyces_pastorianus	Hanseniaspora_valbyensis	0	0.0137201	0.0649419	0.0125821	0
1246000	Saccharomyces_pastorianus	Hanseniaspora_valbyensis	0	0.0121674	0.0605995	0.00637997	0
1247000	Saccharomyces_pastorianus	Hanseniaspora_valbyensis	0	0.0190122	0.021518	0.0151355	0
1248000	Saccharomyces_pastorianus	Hanseniaspora_valbyensis	0	0.0200791	0.00242758	0.00797285	0
1249000	Saccharomyces_pastorianus	Hanseniaspora_valbyensis	0	0.0136319	0.0472017	0.000457832	0
1250000	Saccharomyces_pastorianus	Hanseniaspora_valbyensis	0	0.0134148	0.0540663	0.00366925	0
1251000	Saccharomyces_pastorianus	Hanseniaspora_valbyensis	0	0.0127105	0.0226045	0.00671133	0
1252000	Saccharomyces_pastorianus	Hanseniaspora_valbyensis	0	0.0195606	0.00504612	0.0137582	0
1253000	Saccharomyces_pastorianus	Hanseniaspora_valbyensis	0	0.054982	-0.00560228	0.00827798	0
1254000	Saccharomyces_pastorianus	Hanseniaspora_valbyensis	0	0.0466368	-0.00263295	0.0240105	0
1255000	Saccharomyces_pastorianus	Hanseniaspora_valbyensis	0	0.0916454	-0.00779936	0.0244477	0
1256000	Saccharomyces_pastorianus	Hanseniaspora_valbyensis	0	0.0617504	-0.00640713	0.0153967	0
1257000	Saccharomyces_pastorianus	Hanseniaspora_valbyensis	0	0.0449857	-0.00358828	0.0156969	0
1258000	Saccharomyces_pastorianus	Hanseniaspora_valbyensis	0	0.0259821	-0.000542473	0.00327625	0
1259000	Saccharomyces_pastorianus	Hanseniaspora_valbyensis	0	0.0287917	-0.000542473	0.00148056	0
1260000	Saccharomyces_pastorianus	Hanseniaspora_valbyensis	0	0.0400748	-0.00247525	0.00834493	0
1261000	Saccharomyces_pastorianus	Hanseniaspora_valbyensis	0	0.0974024	-0.00536727	0.0375841	0
1262000	Saccharomyces_pastorianus	Hanseniaspora_valbyensis	0	0.0258935	0.000398749	0.00232697	0
1263000	Saccharomyces_pastorianus	Hanseniaspora_valbyensis	0	0.0737418	-0.00708118	0.0149135	0
1264000	Saccharomyces_pastorianus	Hanseniaspora_valbyensis	0	0.09003	-0.00993989	0.0157743	0
1265000	Saccharomyces_pastorianus	Hanseniaspora_valbyensis	0	0.0841295	-0.00936962	0.0189981	0
1266000	Saccharomyces_pastorianus	Hanseniaspora_valbyensis	0	0.0946293	-0.00936962	0.0191578	0
1267000	Saccharomyces_pastorianus	Hanseniaspora_valbyensis	0	0.078124	-0.00848281	0.0123373	0
1268000	Saccharomyces_pastorianus	Hanseniaspora_valbyensis	0	0.125121	-0.0101025	0.0113706	0
1269000	Saccharomyces_pastorianus	Hanseniaspora_valbyensis	0	0.0772849	-0.00739152	0.013899	0
1270000	Saccharomyces_pastorianus	Hanseniaspora_valbyensis	0	0.12801	-0.0101025	0.027272	0
1271000	Saccharomyces_pastorianus	Hanseniaspora_valbyensis	0	0.0711033	-0.007365	0.00766595	0
1272000	Saccharomyces_pastorianus	Hanseniaspora_valbyensis	0	0.114912	-0.00780263	0.0339822	0
1273000	Saccharomyces_pastorianus	Hanseniaspora_valbyensis	0	0.0510333	-0.00549595	0.00778642	0
1274000	Saccharomyces_pastorianus	Hanseniaspora_valbyensis	0	0.027544	-0.00280799	0.000829068	0
1275000	Saccharomyces_pastorianus	Hanseniaspora_valbyensis	0	0.0168554	0.0161388	0.00450776	0
1276000	Saccharomyces_pastorianus	Hanseniaspora_valbyensis	0	0.018978	0.0198618	0.00625477	0
1277000	Saccharomyces_pastorianus	Hanseniaspora_valbyensis	0	0.0153609	0.0655994	0.00794784	0
1278000	Saccharomyces_pastorianus	Hanseniaspora_valbyensis	0	0.0162048	0.0519388	0.0102833	0
1279000	Saccharomyces_pastorianus	Hanseniaspora_valbyensis	0	0.0177558	0.0628786	0.0151253	0
1280000	Saccharomyces_pastorianus	Hanseniaspora_valbyensis	0	0.0137108	0.0797268	0.000211898	0
1281000	Saccharomyces_pastorianus	Hanseniaspora_valbyensis	0	0.0128241	0.065358	0.000847239	0
1282000	Saccharomyces_pastorianus	Hanseniaspora_valbyensis	0	0.0125012	0.0633274	0.00453521	0
1283000	Saccharomyces_pastorianus	Hanseniaspora_valbyensis	0	0.0653789	-0.00677108	0.0106453	0
1284000	Saccharomyces_pastorianus	Hanseniaspora_valbyensis	0	0.067528	-0.00680086	0.0241947	0
1285000	Saccharomyces_pastorianus	Hanseniaspora_valbyensis	0	0.0525887	-0.00576159	0.00683822	0
1286000	Saccharomyces_pastorianus	Hanseniaspora_valbyensis	0	0.0680067	-0.00696113	0.012598	0
1287000	Saccharomyces_pastorianus	Hanseniaspora_valbyensis	0	0.0667261	-0.00650038	0.0131723	0
1288000	Saccharomyces_pastorianus	Hanseniaspora_valbyensis	0	0.0685186	-0.0054689	0.0121236	0
1289000	Saccharomyces_pastorianus	Hanseniaspora_valbyensis	0	0.0190486	0.0141337	0.0114752	0
1290000	Saccharomyces_pastorianus	Hanseniaspora_valbyensis	0	0.0221918	0.00142728	0.000848549	0
1291000	Saccharomyces_pastorianus	Hanseniaspora_valbyensis	0	0.0161881	0.0195906	0.00377565	0
1292000	Saccharomyces_pastorianus	Hanseniaspora_valbyensis	0	0.0119835	0.103935	0.00361746	0
1293000	Saccharomyces_pastorianus	Hanseniaspora_valbyensis	0	0.0195398	0.00564868	0.00990759	0
1294000	Saccharomyces_pastorianus	Hanseniaspora_valbyensis	0	0.0138022	0.0430274	0.00777672	0
1295000	Saccharomyces_pastorianus	Hanseniaspora_valbyensis	0	0.0156845	0.0426066	0.0170187	0
1296000	Saccharomyces_pastorianus	Hanseniaspora_valbyensis	0	0.0147375	0.0673354	0.00136102	0
1297000	Saccharomyces_pastorianus	Hanseniaspora_valbyensis	0	0.0292437	0.00218639	0.0220245	0
1298000	Saccharomyces_pastorianus	Hanseniaspora_valbyensis	0	0.0381269	-0.00245881	0.0033103	0
1299000	Saccharomyces_pastorianus	Hanseniaspora_valbyensis	0	0.0314841	0.00272547	0.0212538	0
1300000	Saccharomyces_pastorianus	Hanseniaspora_valbyensis	0	0.0595782	-0.00447548	0.0146267	0
1301000	Saccharomyces_pastorianus	Hanseniaspora_valbyensis	0	0.0324536	-0.00151121	0.00496151	0
1302000	Saccharomyces_pastorianus	Hanseniaspora_valbyensis	0	0.0454002	-0.00329591	0.0158927	0
1303000	Saccharomyces_pastorianus	Hanseniaspora_valbyensis	0	0.052027	-0.00448871	0.013911	0
1304000	Saccharomyces_pastorianus	Hanseniaspora_valbyensis	0	0.0425232	-0.00448871	0.000811373	0
1305000	Saccharomyces_pastorianus	Hanseniaspora_valbyensis	0	0.059082	-0.0058656	0.0152709	0
1306000	Saccharomyces_pastorianus	Hanseniaspora_valbyensis	0	0.0240054	-0.00174328	0.00128262	0
1307000	Saccharomyces_pastorianus	Hanseniaspora_valbyensis	0	0.0365829	-0.00174328	0.0135034	0
1308000	Saccharomyces_pastorianus	Hanseniaspora_valbyensis	0	0.0719362	-0.00775425	0.0108038	0
1309000	Saccharomyces_pastorianus	Hanseniaspora_valbyensis	0	0.0446472	-0.00357762	0.00222279	0
1309000	Kazachstania_lodderae	NA	149.663	0.340582	0.0118719	2.31318	0
1310000	Saccharomyces_pastorianus	Hanseniaspora_valbyensis	0	0.0503745	-0.00492704	0.00785591	0
1311000	Saccharomyces_pastorianus	Hanseniaspora_valbyensis	0	0.0598657	-0.00340229	0.0271498	0
1312000	Saccharomyces_pastorianus	Hanseniaspora_valbyensis	0	0.0374659	-0.00340229	0.00560644	0
1313000	Saccharomyces_pastorianus	Hanseniaspora_valbyensis	0	0.0426804	-0.00278453	0.012218	0
1314000	Saccharomyces_pastorianus	Hanseniaspora_valbyensis	0	0.0140309	0.0358499	0.00644358	0
1315000	Saccharomyces_pastorianus	Hanseniaspora_valbyensis	0	0.0467239	-0.00534787	0.0101502	0
1316000	Saccharomyces_pastorianus	Hanseniaspora_valbyensis	0	0.0409662	-0.00235107	0.00167149	0
1317000	Saccharomyces_pastorianus	Hanseniaspora_valbyensis	0	0.0552523	-0.00480534	0.004667	0
1318000	Saccharomyces_pastorianus	Hanseniaspora_valbyensis	0	0.0619657	-0.00629832	0.00820733	0
1319000	Saccharomyces_pastorianus	Hanseniaspora_valbyensis	0	0.053154	-0.00485113	0.00301679	0
1320000	Saccharomyces_pastorianus	Hanseniaspora_valbyensis	0	0.039903	-0.00502716	0.00277484	0
1321000	Saccharomyces_pastorianus	Hanseniaspora_valbyensis	0	0.0749581	-0.00890047	0.010091	0
1322000	Saccharomyces_pastorianus	Hanseniaspora_valbyensis	0	0.0969622	-0.00890047	0.0241437	0
1323000	Saccharomyces_pastorianus	Hanseniaspora_valbyensis	0	0.0431371	-0.00526651	0.00468615	0
1324000	Saccharomyces_pastorianus	Hanseniaspora_valbyensis	0	0.0769802	-0.0076585	0.027758	0
1325000	Saccharomyces_pastorianus	Hanseniaspora_valbyensis	0	0.0493115	-0.00404069	0.0102987	0
1326000	Saccharomyces_pastorianus	Hanseniaspora_valbyensis	0	0.067597	-0.00797595	0.0103295	0
1327000	Saccharomyces_pastorianus	Hanseniaspora_valbyensis	0	0.0285754	-0.00176271	0.000344843	0
1328000	Saccharomyces_pastorianus	Hanseniaspora_valbyensis	0	0.0324374	-0.000711666	0.0103307	0
1329000	Saccharomyces_pastorianus	Hanseniaspora_valbyensis	0	0.037458	-0.00257376	0.00343693	0
1330000	Saccharomyces_pastorianus	Hanseniaspora_valbyensis	0	0.0345161	-0.0010175	0.00376023	0
1331000	Saccharomyces_pastorianus	Hanseniaspora_valbyensis	0	0.0154866	0.0548895	0.00270479	0
1332000	Saccharomyces_pastorianus	Hanseniaspora_valbyensis	0	0.0155611	0.00720453	0.00169906	0
1333000	Saccharomyces_pastorianus	Hanseniaspora_valbyensis	0	0.0277599	-0.000255862	0.00497346	0
1334000	Saccharomyces_pastorianus	Hanseniaspora_valbyensis	0	0.0465249	-0.00330316	0.00222064	0
1335000	Saccharomyces_pastorianus	Hanseniaspora_valbyensis	0	0.0622731	-0.00608285	0.00275642	0
1336000	Saccharomyces_pastorianus	Hanseniaspora_valbyensis	0	0.0944452	-0.0100615	0.0145445	0
1337000	Saccharomyces_pastorianus	Hanseniaspora_valbyensis	0	0.0350451	-0.00203099	0.00577357	0
1338000	Saccharomyces_pastorianus	Hanseniaspora_valbyensis	0	0.0131866	0.0400772	0.000629062	0
1339000	Saccharomyces_pastorianus	Hanseniaspora_valbyensis	0	0.0151101	0.0791581	0.0114885	0
1340000	Saccharomyces_pastorianus	Hanseniaspora_valbyensis	0	0.0141502	0.0540439	0.0058197	0
1341000	Saccharomyces_pastorianus	Hanseniaspora_valbyensis	0	0.010091	0.045701	0.00294596	0
1342000	Saccharomyces_pastorianus	Hanseniaspora_valbyensis	0	0.0185682	0.00978938	0.00144766	0
1343000	Saccharomyces_pastorianus	Hanseniaspora_valbyensis	0	0.017517	0.0603388	0.0144341	0
1344000	Saccharomyces_pastorianus	Hanseniaspora_valbyensis	0	0.0265229	0.00382935	0.0122244	0
1345000	Saccharomyces_pastorianus	Hanseniaspora_valbyensis	0	0.111664	-0.0108489	0.0235337	0
1346000	Saccharomyces_pastorianus	Hanseniaspora_valbyensis	0	0.0997062	-0.0105735	0.0166828	0
1347000	Saccharomyces_pastorianus	Hanseniaspora_valbyensis	0	0.0978283	-0.0102055	0.011478	0
1348000	Saccharomyces_pastorianus	Hanseniaspora_valbyensis	0	0.046937	-0.00370967	0.00930656	0
1349000	Saccharomyces_pastorianus	Hanseniaspora_valbyensis	0	0.0347546	-0.00299059	0.00188322	0
1350000	Saccharomyces_pastorianus	Hanseniaspora_valbyensis	0	0.0434713	-0.00299059	0.00568194	0
1351000	Saccharomyces_pastorianus	Hanseniaspora_valbyensis	0	0.0513154	-0.00584918	0.0114159	0
1351000	Nakaseomyces_bacillisporus	NA	149.287	0.592168	-0.0628923	0.899929	0
1352000	Saccharomyces_pastorianus	Hanseniaspora_valbyensis	0	0.0448773	-0.00161654	0.01679	0
1353000	Saccharomyces_pastorianus	Hanseniaspora_valbyensis	0	0.0471047	-0.00312893	0.0178135	0
1354000	Saccharomyces_pastorianus	Hanseniaspora_valbyensis	0	0.044083	-0.0040965	0.00531522	0
1355000	Saccharomyces_pastorianus	Hanseniaspora_valbyensis	0	0.0523364	-0.00349166	0.0157464	0
1356000	Saccharomyces_pastorianus	Hanseniaspora_valbyensis	0	0.0465195	-0.00304561	0.0156387	0
1357000	Saccharomyces_pastorianus	Hanseniaspora_valbyensis	0	0.0365277	-0.000717983	0.0137427	0
1358000	Saccharomyces_pastorianus	Hanseniaspora_valbyensis	0	0.0246588	-0.000835226	0.00581694	0
1359000	Saccharomyces_pastorianus	Hanseniaspora_valbyensis	0	0.0245011	0.00234081	0.0107203	0
1360000	Saccharomyces_pastorianus	Hanseniaspora_valbyensis	0	0.0193112	0.00613874	0.00761085	0
1361000	Saccharomyces_pastorianus	Hanseniaspora_valbyensis	0	0.0187176	0.00720619	0.00341469	0
1362000	Saccharomyces_pastorianus	Hanseniaspora_valbyensis	0	0.0155437	0.0292401	0.00827821	0
1363000	Saccharomyces_pastorianus	Hanseniaspora_valbyensis	0	0.0139274	0.0418874	0.00221292	0
1363000	Kazachstania_servazzii	Kazachstania_unispora	144.794	0.248572	0.0325388	0.290989	0
1364000	Saccharomyces_pastorianus	Hanseniaspora_valbyensis	0	0.0156828	0.022597	0.00558776	0
1365000	Saccharomyces_pastorianus	Hanseniaspora_valbyensis	0	0.0162792	0.0402279	0.0129237	0
1366000	Saccharomyces_pastorianus	Hanseniaspora_valbyensis	0	0.0140276	0.0575302	0.00449366	0
1367000	Saccharomyces_pastorianus	Hanseniaspora_valbyensis	0	0.0132075	0.0547971	0.0111204	0
1368000	Saccharomyces_pastorianus	Hanseniaspora_valbyensis	0	0.0157364	0.077807	0.0168502	0
1369000	Saccharomyces_pastorianus	Hanseniaspora_valbyensis	0	0.017126	0.00600094	0.00417326	0
1370000	Saccharomyces_pastorianus	Hanseniaspora_valbyensis	0	0.0123988	0.0244197	0.00450251	0
1371000	Saccharomyces_pastorianus	Hanseniaspora_valbyensis	0	0.018213	0.0573889	0.017766	0
1372000	Saccharomyces_pastorianus	Hanseniaspora_valbyensis	0	0.0193599	0.00471867	0.00400574	0
1373000	Saccharomyces_pastorianus	Hanseniaspora_valbyensis	0	0.0176275	0.0140863	0.0167841	0
1374000	Saccharomyces_pastorianus	Hanseniaspora_valbyensis	0	0.0120586	0.0342105	0.00367413	0
1375000	Saccharomyces_pastorianus	Hanseniaspora_valbyensis	0	0.0131469	0.056002	0.000429692	0
1376000	Saccharomyces_pastorianus	Hanseniaspora_valbyensis	0	0.0143308	0.0448369	0.00760484	0
1377000	Saccharomyces_pastorianus	Hanseniaspora_valbyensis	0	0.0265176	0.00253936	0.0142146	0
1378000	Saccharomyces_pastorianus	Hanseniaspora_valbyensis	0	0.0214151	0.0031911	0.00148011	0
1379000	Saccharomyces_pastorianus	Hanseniaspora_valbyensis	0	0.0281423	-0.00094269	0.0053885	0
1380000	Saccharomyces_pastorianus	Hanseniaspora_valbyensis	0	0.0140484	0.022174	0.00568736	0
1381000	Saccharomyces_pastorianus	Hanseniaspora_valbyensis	0	0.0157083	0.0293444	0.00196528	0
1382000	Saccharomyces_pastorianus	Hanseniaspora_valbyensis	0	0.0610144	-0.00602984	0.0149038	0
1383000	Saccharomyces_pastorianus	Hanseniaspora_valbyensis	0	0.0971289	-0.00954605	0.0161116	0
1384000	Saccharomyces_pastorianus	Hanseniaspora_valbyensis	0	0.0110827	0.0615972	0.00133964	0
1385000	Saccharomyces_pastorianus	Hanseniaspora_valbyensis	0	0.0492381	-0.00438156	0.0108892	0
1386000	Saccharomyces_pastorianus	Hanseniaspora_valbyensis	0	0.03071	-0.00252344	0.00444684	0
1387000	Saccharomyces_pastorianus	Hanseniaspora_valbyensis	0	0.0615505	-0.00252859	0.0286169	0
1388000	Saccharomyces_pastorianus	Hanseniaspora_valbyensis	0	0.0104646	0.0582038	0.00206877	0
1389000	Saccharomyces_pastorianus	Hanseniaspora_valbyensis	0	0.0374932	-0.00272218	0.00878623	0
1390000	Saccharomyces_pastorianus	Hanseniaspora_valbyensis	0	0.0419228	-0.00492177	0.00245651	0
1391000	Saccharomyces_pastorianus	Hanseniaspora_valbyensis	0	0.0402273	-0.00392527	0.00252944	0
1392000	Saccharomyces_pastorianus	Hanseniaspora_valbyensis	0	0.0397005	-0.00180679	0.0097887	0
1393000	Saccharomyces_pastorianus	Hanseniaspora_valbyensis	0	0.0582743	-0.00363913	0.0171083	0
1394000	Saccharomyces_pastorianus	Hanseniaspora_valbyensis	0	0.0858422	-0.00742769	0.0147775	0
1395000	Saccharomyces_pastorianus	Hanseniaspora_valbyensis	0	0.0754615	-0.00742769	0.00533353	0
1396000	Saccharomyces_pastorianus	Hanseniaspora_valbyensis	0	0.0186933	0.0653705	0.0099836	0
1397000	Saccharomyces_pastorianus	Hanseniaspora_valbyensis	0	0.0400704	-0.00334921	0.0113473	0
1398000	Saccharomyces_pastorianus	Hanseniaspora_valbyensis	0	0.0380704	-0.00146291	0.00687896	0
1399000	Saccharomyces_pastorianus	Hanseniaspora_valbyensis	0	0.0122737	0.0415708	0.00112683	0
1400000	Saccharomyces_pastorianus	Hanseniaspora_valbyensis	0	0.0265525	-0.000469192	0.00591929	0
1401000	Saccharomyces_pastorianus	Hanseniaspora_valbyensis	0	0.0190067	0.129271	0.0211903	0
1402000	Saccharomyces_pastorianus	Hanseniaspora_valbyensis	0	0.0376175	-0.00166062	0.0139999	0
1403000	Saccharomyces_pastorianus	Hanseniaspora_valbyensis	0	0.101389	-0.00663041	0.0365059	0
1404000	Saccharomyces_pastorianus	Hanseniaspora_valbyensis	0	0.052634	-0.00624448	0.0018207	0
1405000	Saccharomyces_pastorianus	Hanseniaspora_valbyensis	0	0.0135054	0.0582067	0.0116843	0
1406000	Saccharomyces_pastorianus	Hanseniaspora_valbyensis	0	0.0125192	0.0628734	0.00627724	0
1407000	Saccharomyces_pastorianus	Hanseniaspora_valbyensis	0	0.0130945	0.106254	0.00454101	0
1408000	Saccharomyces_pastorianus	Hanseniaspora_valbyensis	0	0.0360849	-0.00298207	0.00237272	0
1409000	Saccharomyces_pastorianus	Hanseniaspora_valbyensis	0	0.0152763	0.0556771	0.00364732	0
1410000	Saccharomyces_pastorianus	Hanseniaspora_valbyensis	0	0.0224425	0.00297799	0.0070745	0
1411000	Saccharomyces_pastorianus	Hanseniaspora_valbyensis	0	0.0449596	-0.00330683	0.0102097	0
1412000	Saccharomyces_pastorianus	Hanseniaspora_valbyensis	0	0.0347943	-0.0018585	0.0145477	0
1413000	Saccharomyces_pastorianus	Hanseniaspora_valbyensis	0	0.0253826	-0.000897324	0.000142338	0
1414000	Saccharomyces_pastorianus	Hanseniaspora_valbyensis	0	0.0121255	0.0371163	0.00634094	0
1415000	Saccharomyces_pastorianus	Hanseniaspora_valbyensis	0	0.0166366	0.0113965	0.00603199	0
1416000	Saccharomyces_pastorianus	Hanseniaspora_valbyensis	0	0.0118396	0.0941257	0.00258261	0
1417000	Saccharomyces_pastorianus	Hanseniaspora_valbyensis	0	0.0384676	-0.00249652	0.00445363	0
1418000	Saccharomyces_pastorianus	Hanseniaspora_valbyensis	0	0.0436002	-0.00666814	0.00167224	0
1419000	Saccharomyces_pastorianus	Hanseniaspora_valbyensis	0	0.0507285	-0.0052726	0.0096211	0
1420000	Saccharomyces_pastorianus	Hanseniaspora_valbyensis	0	0.0727045	-0.00524491	0.0331953	0
1421000	Saccharomyces_pastorianus	Hanseniaspora_valbyensis	0	0.0433492	-0.0030977	0.00903527	0
1422000	Saccharomyces_pastorianus	Hanseniaspora_valbyensis	0	0.0124119	0.0464461	0.0023462	0
1423000	Saccharomyces_pastorianus	Hanseniaspora_valbyensis	0	0.013983	0.05863	0.0149078	0
1424000	Saccharomyces_pastorianus	Hanseniaspora_valbyensis	0	0.015346	0.00890856	0.00550328	0
1425000	Saccharomyces_pastorianus	Hanseniaspora_valbyensis	0	0.0155306	0.0471366	0.0149024	0
1426000	Saccharomyces_pastorianus	Hanseniaspora_valbyensis	0	0.0137874	0.0307909	0.00493716	0
1427000	Saccharomyces_pastorianus	Hanseniaspora_valbyensis	0	0.0154875	0.0325225	0.00375026	0
1428000	Saccharomyces_pastorianus	Hanseniaspora_valbyensis	0	0.0148552	0.0210479	0.0106756	0
1429000	Saccharomyces_pastorianus	Hanseniaspora_valbyensis	0	0.0162502	0.04339	0.0101253	0
1430000	Saccharomyces_pastorianus	Hanseniaspora_valbyensis	0	0.0147335	0.0294121	0.00135782	0
1431000	Saccharomyces_pastorianus	Hanseniaspora_valbyensis	0	0.046461	-0.00577582	0.00388936	0
1432000	Saccharomyces_pastorianus	Hanseniaspora_valbyensis	0	0.0177651	0.0432255	0.0146509	0
1433000	Saccharomyces_pastorianus	Hanseniaspora_valbyensis	0	0.0647083	-0.00765859	0.00371156	0
1434000	Saccharomyces_pastorianus	Hanseniaspora_valbyensis	0	0.0579546	-0.00317806	0.0273929	0
1435000	Saccharomyces_pastorianus	Hanseniaspora_valbyensis	0	0.0456551	-0.00327494	0.00678959	0
1436000	Saccharomyces_pastorianus	Hanseniaspora_valbyensis	0	0.0392315	-0.00256928	0.000171789	0
1437000	Saccharomyces_pastorianus	Hanseniaspora_valbyensis	0	0.0453578	-0.0038774	0.00328869	0
1438000	Saccharomyces_pastorianus	Hanseniaspora_valbyensis	0	0.0110032	0.0329408	0.000251809	0
1439000	Saccharomyces_pastorianus	Hanseniaspora_valbyensis	0	0.0206993	0.00310482	0.00250534	0
1440000	Saccharomyces_pastorianus	Hanseniaspora_valbyensis	0	0.0163602	0.04073	0.00382598	0
1441000	Saccharomyces_pastorianus	Hanseniaspora_valbyensis	0	0.0129591	0.058768	0.000293321	0
1442000	Saccharomyces_pastorianus	Hanseniaspora_valbyensis	0	0.0137704	0.0769261	0.00459675	0
1443000	Saccharomyces_pastorianus	Hanseniaspora_valbyensis	0	0.0118954	0.0402293	0.0016912	0
1444000	Saccharomyces_pastorianus	Hanseniaspora_valbyensis	0	0.022523	0.00367901	0.00994073	0
1445000	Saccharomyces_pastorianus	Hanseniaspora_valbyensis	0	0.0142174	0.0286759	0.00596609	0
1446000	Saccharomyces_pastorianus	Hanseniaspora_valbyensis	0	0.011915	0.0565619	0.00339209	0
1447000	Saccharomyces_pastorianus	Hanseniaspora_valbyensis	0	0.0150048	0.0242008	0.00405625	0
1448000	Saccharomyces_pastorianus	Hanseniaspora_valbyensis	0	0.0184547	0.00611316	0.00233326	0
1449000	Saccharomyces_pastorianus	Hanseniaspora_valbyensis	0	0.0139453	0.109269	0.00801803	0
1450000	Saccharomyces_pastorianus	Hanseniaspora_valbyensis	0	0.0191557	0.0525922	0.0166786	0
1451000	Saccharomyces_pastorianus	Hanseniaspora_valbyensis	0	0.015646	0.102292	0.00170362	0
1452000	Saccharomyces_pastorianus	Hanseniaspora_valbyensis	0	0.0179866	0.0512366	0.0191311	0
1453000	Saccharomyces_pastorianus	Hanseniaspora_valbyensis	0	0.0185356	0.017346	0.00228864	0
1454000	Saccharomyces_pastorianus	Hanseniaspora_valbyensis	0	0.0132392	0.0734538	0.00727547	0
1455000	Saccharomyces_pastorianus	Hanseniaspora_valbyensis	0	0.0144521	0.0970329	0.00805555	0
1456000	Saccharomyces_pastorianus	Hanseniaspora_valbyensis	0	0.0135973	0.079612	0.00492427	0
1457000	Saccharomyces_pastorianus	Hanseniaspora_valbyensis	0	0.0201896	0.00173869	0.00126665	0
1458000	Saccharomyces_pastorianus	Hanseniaspora_valbyensis	0	0.0128261	0.0234823	0.000730222	0
1459000	Saccharomyces_pastorianus	Hanseniaspora_valbyensis	0	0.0126511	0.0742725	0.00074609	0
1460000	Saccharomyces_pastorianus	Hanseniaspora_valbyensis	0	0.0193473	0.00655259	0.0168254	0
1461000	Saccharomyces_pastorianus	Hanseniaspora_valbyensis	0	0.0118681	0.024491	0.00157758	0
1462000	Saccharomyces_pastorianus	Hanseniaspora_valbyensis	0	0.0133048	0.0925658	0.00118178	0
1463000	Saccharomyces_pastorianus	Hanseniaspora_valbyensis	0	0.013751	0.0433858	0.00446737	0
1464000	Saccharomyces_pastorianus	Hanseniaspora_valbyensis	0	0.0159472	0.0199063	0.00263965	0
1465000	Saccharomyces_pastorianus	Hanseniaspora_valbyensis	0	0.0171563	0.0837456	0.00683136	0
1466000	Saccharomyces_pastorianus	Hanseniaspora_valbyensis	0	0.01318	0.0334046	0.000732032	0
1467000	Saccharomyces_pastorianus	Hanseniaspora_valbyensis	0	0.013852	0.046531	0.00389824	0
1468000	Saccharomyces_pastorianus	Hanseniaspora_valbyensis	0	0.0126522	0.0582192	0.00531957	0
1469000	Saccharomyces_pastorianus	Hanseniaspora_valbyensis	0	0.021903	0.00256383	0.00490467	0
1470000	Saccharomyces_pastorianus	Hanseniaspora_valbyensis	0	0.0168329	0.056859	0.00695442	0
1471000	Saccharomyces_pastorianus	Hanseniaspora_valbyensis	0	0.0143027	0.0253952	0.0065571	0
1472000	Saccharomyces_pastorianus	Hanseniaspora_valbyensis	0	0.0230674	0.00271466	0.000611586	0
1473000	Saccharomyces_pastorianus	Hanseniaspora_valbyensis	0	0.0221455	0.00271466	0.00642956	0
1474000	Saccharomyces_pastorianus	Hanseniaspora_valbyensis	0	0.0178283	0.0163265	0.00212347	0
1475000	Saccharomyces_pastorianus	Hanseniaspora_valbyensis	0	0.0184468	0.0492756	0.0149518	0
1476000	Saccharomyces_pastorianus	Hanseniaspora_valbyensis	0	0.0152438	0.0407358	0.00696223	0
1477000	Saccharomyces_pastorianus	Hanseniaspora_valbyensis	0	0.0433891	-0.0017113	0.0208978	0
1478000	Saccharomyces_pastorianus	Hanseniaspora_valbyensis	0	0.0268692	-0.00077492	0.000818396	0
1479000	Saccharomyces_pastorianus	Hanseniaspora_valbyensis	0	0.0305968	0.00102244	0.0187937	0
1480000	Saccharomyces_pastorianus	Hanseniaspora_valbyensis	0	0.0214687	0.0350555	0.0246931	0
1481000	Saccharomyces_pastorianus	Hanseniaspora_valbyensis	0	0.0148136	0.0103587	0.00891636	0
1482000	Saccharomyces_pastorianus	Hanseniaspora_valbyensis	0	0.0132652	0.0700721	0.000333462	0
1483000	Saccharomyces_pastorianus	Hanseniaspora_valbyensis	0	0.0139918	0.0812123	0.000504713	0
1484000	Saccharomyces_pastorianus	Hanseniaspora_valbyensis	0	0.0109277	0.123458	0.00291335	0
1485000	Saccharomyces_pastorianus	Hanseniaspora_valbyensis	0	0.0384008	-0.00323871	0.00311045	0
1486000	Saccharomyces_pastorianus	Hanseniaspora_valbyensis	0	0.0115304	0.0488404	0.00101077	0
1486000	Torulaspora_globosa	NA	148.19	0.367291	-0.0611199	1.23987	0
1487000	Saccharomyces_pastorianus	Hanseniaspora_valbyensis	0	0.0130463	0.0280002	0.000434634	0
1488000	Saccharomyces_pastorianus	Hanseniaspora_valbyensis	0	0.011677	0.0714999	0.00456621	0
1489000	Saccharomyces_pastorianus	Hanseniaspora_valbyensis	0	0.0135542	0.0364182	0.00572315	0
1490000	Saccharomyces_pastorianus	Hanseniaspora_valbyensis	0	0.0163174	0.00714328	0.00648128	0
1491000	Saccharomyces_pastorianus	Hanseniaspora_valbyensis	0	0.0157968	0.00536523	0.000751222	0
1492000	Saccharomyces_pastorianus	Hanseniaspora_valbyensis	0	0.011878	0.045718	0.00520505	0
1493000	Saccharomyces_pastorianus	Hanseniaspora_valbyensis	0	0.0157045	0.143636	0.00230588	0
1494000	Saccharomyces_pastorianus	Hanseniaspora_valbyensis	0	0.0153303	0.0655025	0.0189691	0
1495000	Saccharomyces_pastorianus	Hanseniaspora_valbyensis	0	0.023468	0.00242525	0.00605557	0
1496000	Saccharomyces_pastorianus	Hanseniaspora_valbyensis	0	0.0118237	0.0966339	0.00125836	0
1497000	Saccharomyces_pastorianus	Hanseniaspora_valbyensis	0	0.018372	0.0444315	0.012097	0
1498000	Saccharomyces_pastorianus	Hanseniaspora_valbyensis	0	0.0166071	0.0788695	0.00511194	0
1499000	Saccharomyces_pastorianus	Hanseniaspora_valbyensis	0	0.0539609	-0.00277599	0.0149508	0
1500000	Saccharomyces_pastorianus	Hanseniaspora_valbyensis	0	0.0484668	-0.00387972	0.0126905	0
1501000	Saccharomyces_pastorianus	Hanseniaspora_valbyensis	0	0.0337242	-0.00222733	0.00317944	0
1502000	Saccharomyces_pastorianus	Hanseniaspora_valbyensis	0	0.0493794	-0.00446821	0.0175324	0
1503000	Saccharomyces_pastorianus	Hanseniaspora_valbyensis	0	0.0130822	0.0168978	3.3101e-06	0
1504000	Saccharomyces_pastorianus	Hanseniaspora_valbyensis	0	0.0134113	0.0549707	9.17778e-05	0
1505000	Saccharomyces_pastorianus	Hanseniaspora_valbyensis	0	0.0584997	-0.0056065	0.00809593	0
1506000	Saccharomyces_pastorianus	Hanseniaspora_valbyensis	0	0.049333	-0.00523889	0.00503019	0
1507000	Saccharomyces_pastorianus	Hanseniaspora_valbyensis	0	0.0164843	0.0636966	0.00547149	0
1508000	Saccharomyces_pastorianus	Hanseniaspora_valbyensis	0	0.0129204	0.0438834	0.00130571	0
1509000	Saccharomyces_pastorianus	Hanseniaspora_valbyensis	0	0.0135816	0.0309081	0.00143465	0
1510000	Saccharomyces_pastorianus	Hanseniaspora_valbyensis	0	0.0127475	0.0381721	0.00208411	0
1511000	Saccharomyces_pastorianus	Hanseniaspora_valbyensis	0	0.011883	0.104397	0.000340165	0
1512000	Saccharomyces_pastorianus	Hanseniaspora_valbyensis	0	0.0170631	0.162321	0.0134746	0
1513000	Saccharomyces_pastorianus	Hanseniaspora_valbyensis	0	0.0380266	-0.00293784	0.00060188	0
1514000	Saccharomyces_pastorianus	Hanseniaspora_valbyensis	0	0.0253597	0.000242816	0.00520913	0
1514000	Saccharomycodes_ludwigii	NA	137.402	0.0375178	0.0521495	0.141127	0
1515000	Saccharomyces_pastorianus	Hanseniaspora_valbyensis	0	0.0273198	0.000151508	0.00409905	0
1516000	Saccharomyces_pastorianus	Hanseniaspora_valbyensis	0	0.0627585	-0.00696323	0.00224661	0
1516000	Kazachstania_kunashirensis	Kazachstania_exigua	138.597	0.306161	-0.0322554	0.291257	0
1517000	Saccharomyces_pastorianus	Hanseniaspora_valbyensis	0	0.0099893	0.0753913	0.00313392	0
1517000	Kazachstania_exigua	Kazachstania_barnettii	142.108	0.228436	0.117094	0.203935	0
1518000	Saccharomyces_pastorianus	Hanseniaspora_valbyensis	0	0.0170086	0.0341288	0.00918092	0
1519000	Saccharomyces_pastorianus	Hanseniaspora_valbyensis	0	0.0119411	0.052763	0.0139583	0
1520000	Saccharomyces_pastorianus	Hanseniaspora_valbyensis	0	0.0719794	-0.00850167	0.00684446	0
1521000	Saccharomyces_pastorianus	Hanseniaspora_valbyensis	0	0.0396587	-0.00398091	0.00256044	0
1522000	Saccharomyces_pastorianus	Hanseniaspora_valbyensis	0	0.013886	0.0781163	0.00957297	0
1523000	Saccharomyces_pastorianus	Hanseniaspora_valbyensis	0	0.0138716	0.0882565	0.00716443	0
1524000	Saccharomyces_pastorianus	Hanseniaspora_valbyensis	0	0.0114174	0.0169398	0.000925177	0
1525000	Saccharomyces_pastorianus	Hanseniaspora_valbyensis	0	0.0171762	0.0412023	0.0119387	0
1526000	Saccharomyces_pastorianus	Hanseniaspora_valbyensis	0	0.0129206	0.0952971	0.00464991	0
1527000	Saccharomyces_pastorianus	Hanseniaspora_valbyensis	0	0.0136863	0.0569861	0.00595511	0
1528000	Saccharomyces_pastorianus	Hanseniaspora_valbyensis	0	0.0380612	-0.00227238	0.00459896	0
1529000	Saccharomyces_pastorianus	Hanseniaspora_valbyensis	0	0.0555601	-0.00550379	0.00364868	0
1530000	Saccharomyces_pastorianus	Hanseniaspora_valbyensis	0	0.0197834	0.0899193	0.0204274	0
1531000	Saccharomyces_pastorianus	Hanseniaspora_valbyensis	0	0.0145756	0.048835	0.00994404	0
1532000	Saccharomyces_pastorianus	Hanseniaspora_valbyensis	0	0.0112835	0.0373087	0.00203579	0
1533000	Saccharomyces_pastorianus	Hanseniaspora_valbyensis	0	0.0187212	0.10362	0.0222622	0
1534000	Saccharomyces_pastorianus	Hanseniaspora_valbyensis	0	0.0141254	0.03551	0.0128404	0
1535000	Saccharomyces_pastorianus	Hanseniaspora_valbyensis	0	0.0187197	0.0499914	0.00786873	0
1536000	Saccharomyces_pastorianus	Hanseniaspora_valbyensis	0	0.0202207	0.00962013	0.00885511	0
1537000	Saccharomyces_pastorianus	Hanseniaspora_valbyensis	0	0.0232452	0.00310995	0.00602274	0
1538000	Saccharomyces_pastorianus	Hanseniaspora_valbyensis	0	0.0149578	0.0369673	0.00345595	0
1539000	Saccharomyces_pastorianus	Hanseniaspora_valbyensis	0	0.013031	0.0265817	0.00124191	0
1540000	Saccharomyces_pastorianus	Hanseniaspora_valbyensis	0	0.0147274	0.0502788	0.00652789	0
1541000	Saccharomyces_pastorianus	Hanseniaspora_valbyensis	0	0.01774	0.0549598	0.0127628	0
1542000	Saccharomyces_pastorianus	Hanseniaspora_valbyensis	0	0.0157201	0.0258308	0.00708436	0
1543000	Saccharomyces_pastorianus	Hanseniaspora_valbyensis	0	0.018265	0.0113264	0.00241246	0
1544000	Saccharomyces_pastorianus	Hanseniaspora_valbyensis	0	0.0357424	-0.00169778	0.00951946	0
1545000	Saccharomyces_pastorianus	Hanseniaspora_valbyensis	0	0.0200635	0.0032686	0.0103755	0
1546000	Saccharomyces_pastorianus	Hanseniaspora_valbyensis	0	0.0234873	0.00334522	0.0148116	0
1547000	Saccharomyces_pastorianus	Hanseniaspora_valbyensis	0	0.0154862	0.0204644	0.00889875	0
1548000	Saccharomyces_pastorianus	Hanseniaspora_valbyensis	0	0.0148489	0.0412002	0.00443793	0
1549000	Saccharomyces_pastorianus	Hanseniaspora_valbyensis	0	0.0120736	0.0519975	0.000479716	0
1550000	Saccharomyces_pastorianus	Hanseniaspora_valbyensis	0	0.0136574	0.0471101	0.00278598	0
1551000	Saccharomyces_pastorianus	Hanseniaspora_valbyensis	0	0.0129146	0.0619429	0.0032433	0
1552000	Saccharomyces_pastorianus	Hanseniaspora_valbyensis	0	0.0211902	0.00221118	0.00153946	0
1552000	Kazachstania_kunashirensis	Kazachstania_exigua	140.018	0.16835	0.0195378	0.106291	0
1553000	Saccharomyces_pastorianus	Hanseniaspora_valbyensis	0	0.0113859	0.0165463	0.00608048	0
1553000	Kazachstania_transvaalensis	Kazachstania_africana	101.856	0.262756	-0.0328783	0.0460771	0
1554000	Saccharomyces_pastorianus	Hanseniaspora_valbyensis	0	0.0144567	0.0863955	0.0125928	0
1555000	Saccharomyces_pastorianus	Hanseniaspora_valbyensis	0	0.0139146	0.052563	0.00314627	0
1556000	Saccharomyces_pastorianus	Hanseniaspora_valbyensis	0	0.0127194	0.0195952	0.00078466	0
1557000	Saccharomyces_pastorianus	Hanseniaspora_valbyensis	0	0.0133106	0.0600761	0.0016978	0
1558000	Saccharomyces_pastorianus	Hanseniaspora_valbyensis	0	0.0212723	0.00662599	0.00799237	0
1559000	Saccharomyces_pastorianus	Hanseniaspora_valbyensis	0	0.0273914	0.0498381	0.0384236	0
1560000	Saccharomyces_pastorianus	Hanseniaspora_valbyensis	0	0.014036	0.0581545	0.00520209	0
1560000	Kazachstania_spencerorum	NA	149.917	0.658308	0.0901324	1.09456	0
1561000	Saccharomyces_pastorianus	Hanseniaspora_valbyensis	0	0.0154726	0.0652279	0.00858361	0
1562000	Saccharomyces_pastorianus	Hanseniaspora_valbyensis	0	0.0103076	0.024763	0.000122957	0
1563000	Saccharomyces_pastorianus	Hanseniaspora_valbyensis	0	0.0122337	0.108167	0.00434895	0
1564000	Saccharomyces_pastorianus	Hanseniaspora_valbyensis	0	0.0150171	0.0492008	0.00325387	0
1565000	Saccharomyces_pastorianus	Hanseniaspora_valbyensis	0	0.0134711	0.0207122	0.0112499	0
1566000	Saccharomyces_pastorianus	Hanseniaspora_valbyensis	0	0.017976	0.151628	0.0140825	0
1567000	Saccharomyces_pastorianus	Hanseniaspora_valbyensis	0	0.0175825	0.00888227	0.00228834	0
1568000	Saccharomyces_pastorianus	Hanseniaspora_valbyensis	0	0.0128557	0.0465475	0.00508416	0
1569000	Saccharomyces_pastorianus	Hanseniaspora_valbyensis	0	0.0144669	0.00500045	0.00190083	0
1570000	Saccharomyces_pastorianus	Hanseniaspora_valbyensis	0	0.0134106	0.0595522	0.00349394	0
1571000	Saccharomyces_pastorianus	Hanseniaspora_valbyensis	0	0.0126483	0.106666	0.0131455	0
1572000	Saccharomyces_pastorianus	Hanseniaspora_valbyensis	0	0.0170757	0.0453599	0.0125883	0
1573000	Saccharomyces_pastorianus	Hanseniaspora_valbyensis	0	0.0122348	0.0204397	0.00445211	0
1574000	Saccharomyces_pastorianus	Hanseniaspora_valbyensis	0	0.0126555	0.00662599	0.000559915	0
1575000	Saccharomyces_pastorianus	Hanseniaspora_valbyensis	0	0.0146238	0.0621001	0.00680367	0
1576000	Saccharomyces_pastorianus	Hanseniaspora_valbyensis	0	0.0157451	0.0480938	0.00697802	0
1577000	Saccharomyces_pastorianus	Hanseniaspora_valbyensis	0	0.0130687	0.0567049	0.00437824	0
1578000	Saccharomyces_pastorianus	Hanseniaspora_valbyensis	0	0.0138643	0.065772	0.0049554	0
1579000	Saccharomyces_pastorianus	Hanseniaspora_valbyensis	0	0.0133846	0.0510694	0.00377988	0
1580000	Saccharomyces_pastorianus	Hanseniaspora_valbyensis	0	0.018502	0.0177397	0.0115398	0
1581000	Saccharomyces_pastorianus	Hanseniaspora_valbyensis	0	0.0153466	0.0112548	0.00518246	0
1582000	Saccharomyces_pastorianus	Hanseniaspora_valbyensis	0	0.0163497	0.0328218	0.00756609	0
1583000	Saccharomyces_pastorianus	Hanseniaspora_valbyensis	0	0.0155033	0.0475117	0.0068684	0
1584000	Saccharomyces_pastorianus	Hanseniaspora_valbyensis	0	0.0116392	0.0623483	0.00336639	0
1585000	Saccharomyces_pastorianus	Hanseniaspora_valbyensis	0	0.0108473	0.0985557	0.000599226	0
1586000	Saccharomyces_pastorianus	Hanseniaspora_valbyensis	0	0.0164774	0.0575811	0.0153603	0
1587000	Saccharomyces_pastorianus	Hanseniaspora_valbyensis	0	0.0163713	0.0839395	0.00295908	0
1588000	Saccharomyces_pastorianus	Hanseniaspora_valbyensis	0	0.0117259	0.0583042	0.000588301	0
1589000	Saccharomyces_pastorianus	Hanseniaspora_valbyensis	0	0.012112	0.0683	0.000425259	0
1590000	Saccharomyces_pastorianus	Hanseniaspora_valbyensis	0	0.0188039	0.004547	0.00802599	0
1591000	Saccharomyces_pastorianus	Hanseniaspora_valbyensis	0	0.0133822	0.0307744	0.000474262	0
1592000	Saccharomyces_pastorianus	Hanseniaspora_valbyensis	0	0.0161454	0.0478088	0.00790077	0
1593000	Saccharomyces_pastorianus	Hanseniaspora_valbyensis	0	0.0678545	-0.00751278	0.0141259	0
1594000	Saccharomyces_pastorianus	Hanseniaspora_valbyensis	0	0.0612278	-0.00756313	0.00364352	0
1595000	Saccharomyces_pastorianus	Hanseniaspora_valbyensis	0	0.0198364	0.00174417	0.00111128	0
1596000	Saccharomyces_pastorianus	Hanseniaspora_valbyensis	0	0.113613	-0.0111831	0.0150572	0
1597000	Saccharomyces_pastorianus	Hanseniaspora_valbyensis	0	0.0959346	-0.00786814	0.0288155	0
1598000	Saccharomyces_pastorianus	Hanseniaspora_valbyensis	0	0.0731366	-0.00897881	0.00917187	0
1599000	Saccharomyces_pastorianus	Hanseniaspora_valbyensis	0	0.0471146	-0.00389617	0.00967736	0
1600000	Saccharomyces_pastorianus	Hanseniaspora_valbyensis	0	0.0355614	-0.00280072	0.00276496	0
1601000	Saccharomyces_pastorianus	Hanseniaspora_valbyensis	0	0.0454188	-0.00363523	0.00942162	0
1602000	Saccharomyces_pastorianus	Hanseniaspora_valbyensis	0	0.0111532	0.0928147	0.000584881	0
1603000	Saccharomyces_pastorianus	Hanseniaspora_valbyensis	0	0.0143727	0.0244028	0.00482327	0
1604000	Saccharomyces_pastorianus	Hanseniaspora_valbyensis	0	0.0181372	0.0222281	0.0101279	0
1605000	Saccharomyces_pastorianus	Hanseniaspora_valbyensis	0	0.0149445	0.030387	0.00779604	0
1606000	Saccharomyces_pastorianus	Hanseniaspora_valbyensis	0	0.0225885	0.00167999	0.00601303	0
1607000	Saccharomyces_pastorianus	Hanseniaspora_valbyensis	0	0.0254432	-0.000830233	0.00151111	0
1608000	Saccharomyces_pastorianus	Hanseniaspora_valbyensis	0	0.010535	0.100973	0.000615763	0
1609000	Saccharomyces_pastorianus	Hanseniaspora_valbyensis	0	0.0141685	0.0525239	0.00505971	0
1610000	Saccharomyces_pastorianus	Hanseniaspora_valbyensis	0	0.0584467	-0.00545816	0.0195192	0
1611000	Saccharomyces_pastorianus	Hanseniaspora_valbyensis	0	0.0554683	-0.00405105	0.0227785	0
1612000	Saccharomyces_pastorianus	Hanseniaspora_valbyensis	0	0.0372115	-0.00375505	0.000351147	0
1613000	Saccharomyces_pastorianus	Hanseniaspora_valbyensis	0	0.0508207	-0.00381155	0.0113968	0
1614000	Saccharomyces_pastorianus	Hanseniaspora_valbyensis	0	0.0287379	-0.00179324	0.00116033	0
1615000	Saccharomyces_pastorianus	Hanseniaspora_valbyensis	0	0.0131627	0.0349748	0.000705104	0
1616000	Saccharomyces_pastorianus	Hanseniaspora_valbyensis	0	0.071242	-0.00466523	0.0239104	0
1617000	Saccharomyces_pastorianus	Hanseniaspora_valbyensis	0	0.0420217	-0.0029394	0.00605514	0
1618000	Saccharomyces_pastorianus	Hanseniaspora_valbyensis	0	0.0814589	-0.00575705	0.032626	0
1619000	Saccharomyces_pastorianus	Hanseniaspora_valbyensis	0	0.0816823	-0.00748287	0.0304634	0
1620000	Saccharomyces_pastorianus	Hanseniaspora_valbyensis	0	0.101033	-0.00668586	0.0280809	0
1621000	Saccharomyces_pastorianus	Hanseniaspora_valbyensis	0	0.044611	-0.0057912	0.00473341	0
1622000	Saccharomyces_pastorianus	Hanseniaspora_valbyensis	0	0.0664092	-0.00738095	0.00479042	0
1623000	Saccharomyces_pastorianus	Hanseniaspora_valbyensis	0	0.0501624	-0.0058186	0.00638674	0
1624000	Saccharomyces_pastorianus	Hanseniaspora_valbyensis	0	0.0135429	0.048721	0.00476281	0
1625000	Saccharomyces_pastorianus	Hanseniaspora_valbyensis	0	0.0814486	-0.00680715	0.0201286	0
1626000	Saccharomyces_pastorianus	Hanseniaspora_valbyensis	0	0.0677968	-0.00616884	0.01537	0
1627000	Saccharomyces_pastorianus	Hanseniaspora_valbyensis	0	0.0368505	-0.00284524	0.00162925	0
1628000	Saccharomyces_pastorianus	Hanseniaspora_valbyensis	0	0.064559	-0.00643949	0.0138473	0
1629000	Saccharomyces_pastorianus	Hanseniaspora_valbyensis	0	0.0392088	-0.00288402	0.00797768	0
1630000	Saccharomyces_pastorianus	Hanseniaspora_valbyensis	0	0.0554176	-0.00725068	0.00456343	0
1631000	Saccharomyces_pastorianus	Hanseniaspora_valbyensis	0	0.0226551	0.00355528	0.0110978	0
1632000	Saccharomyces_pastorianus	Hanseniaspora_valbyensis	0	0.0129547	0.0441527	0.00427567	0
1633000	Saccharomyces_pastorianus	Hanseniaspora_valbyensis	0	0.0155437	0.0813073	0.00338356	0
1634000	Saccharomyces_pastorianus	Hanseniaspora_valbyensis	0	0.0152514	0.0159695	0.0124883	0
1635000	Saccharomyces_pastorianus	Hanseniaspora_valbyensis	0	0.0145328	0.0530807	0.00525412	0
1636000	Saccharomyces_pastorianus	Hanseniaspora_valbyensis	0	0.0142352	0.0237064	0.00918343	0
1637000	Saccharomyces_pastorianus	Hanseniaspora_valbyensis	0	0.0135392	0.0194294	0.00585792	0
1638000	Saccharomyces_pastorianus	Hanseniaspora_valbyensis	0	0.0169289	0.0846972	0.0156334	0
1639000	Saccharomyces_pastorianus	Hanseniaspora_valbyensis	0	0.0127179	0.0193143	0.00592746	0
1640000	Saccharomyces_pastorianus	Hanseniaspora_valbyensis	0	0.0140742	0.0309559	0.00690359	0
1641000	Saccharomyces_pastorianus	Hanseniaspora_valbyensis	0	0.0146395	0.0478137	0.00252254	0
1642000	Saccharomyces_pastorianus	Hanseniaspora_valbyensis	0	0.0135405	0.0703086	0.000477938	0
1643000	Saccharomyces_pastorianus	Hanseniaspora_valbyensis	0	0.0149796	0.0772219	0.0137817	0
1644000	Saccharomyces_pastorianus	Hanseniaspora_valbyensis	0	0.0188295	0.011385	0.0153205	0
1645000	Saccharomyces_pastorianus	Hanseniaspora_valbyensis	0	0.0144437	0.0565836	0.000155897	0
1646000	Saccharomyces_pastorianus	Hanseniaspora_valbyensis	0	0.0134424	0.0650061	0.00231117	0
1647000	Saccharomyces_pastorianus	Hanseniaspora_valbyensis	0	0.0136474	0.0619836	0.00212636	0
1648000	Saccharomyces_pastorianus	Hanseniaspora_valbyensis	0	0.0128461	0.0249623	0.00327427	0
1649000	Saccharomyces_pastorianus	Hanseniaspora_valbyensis	0	0.0131488	0.0570966	0.00382525	0
1650000	Saccharomyces_pastorianus	Hanseniaspora_valbyensis	0	0.0163022	0.0262907	0.00513698	0
1651000	Saccharomyces_pastorianus	Hanseniaspora_valbyensis	0	0.0133946	0.00937717	0.00211643	0
1652000	Saccharomyces_pastorianus	Hanseniaspora_valbyensis	0	0.0185316	0.0797148	0.022313	0
1653000	Saccharomyces_pastorianus	Hanseniaspora_valbyensis	0	0.0135744	0.127307	0.0120651	0
1654000	Saccharomyces_pastorianus	Hanseniaspora_valbyensis	0	0.0200566	0.00619804	0.00677905	0
1655000	Saccharomyces_pastorianus	Hanseniaspora_valbyensis	0	0.014887	0.0148041	0.00469288	0
1656000	Saccharomyces_pastorianus	Hanseniaspora_valbyensis	0	0.0158395	0.0592621	0.00877433	0
1657000	Saccharomyces_pastorianus	Hanseniaspora_valbyensis	0	0.0139085	0.0632898	0.0025526	0
1658000	Saccharomyces_pastorianus	Hanseniaspora_valbyensis	0	0.0133831	0.0421481	0.000835037	0
1659000	Saccharomyces_pastorianus	Hanseniaspora_valbyensis	0	0.0145005	0.0389474	0.00469379	0
1660000	Saccharomyces_pastorianus	Hanseniaspora_valbyensis	0	0.0144111	0.0909377	0.00678276	0
1661000	Saccharomyces_pastorianus	Hanseniaspora_valbyensis	0	0.0149089	0.0433745	0.00324669	0
1662000	Saccharomyces_pastorianus	Hanseniaspora_valbyensis	0	0.0155469	0.0439324	0.0138296	0
1663000	Saccharomyces_pastorianus	Hanseniaspora_valbyensis	0	0.0159076	0.0106843	0.00813302	0
1664000	Saccharomyces_pastorianus	Hanseniaspora_valbyensis	0	0.0117274	0.027631	0.000457817	0
1665000	Saccharomyces_pastorianus	Hanseniaspora_valbyensis	0	0.0162974	0.0654894	0.0164458	0
1666000	Saccharomyces_pastorianus	Hanseniaspora_valbyensis	0	0.0130051	0.0416837	0.000128296	0
1667000	Saccharomyces_pastorianus	Hanseniaspora_valbyensis	0	0.0127829	0.0215608	0.00405555	0
1668000	Saccharomyces_pastorianus	Hanseniaspora_valbyensis	0	0.0146967	0.00728436	0.00420881	0
1669000	Saccharomyces_pastorianus	Hanseniaspora_valbyensis	0	0.0147175	0.0428689	0.00798095	0
1670000	Saccharomyces_pastorianus	Hanseniaspora_valbyensis	0	0.0119648	0.0773782	0.00462876	0
1670000	Kluyveromyces_wickerhamii	NA	147.903	0.496661	-0.0551348	0.914121	0
1671000	Saccharomyces_pastorianus	Hanseniaspora_valbyensis	0	0.0145438	0.0695604	0.0036328	0
1672000	Saccharomyces_pastorianus	Hanseniaspora_valbyensis	0	0.0143622	0.042422	0.00962611	0
1673000	Saccharomyces_pastorianus	Hanseniaspora_valbyensis	0	0.00914864	0.0875544	0.00102542	0
1674000	Saccharomyces_pastorianus	Hanseniaspora_valbyensis	0	0.0107548	0.0534657	2.31709e-05	0
1675000	Saccharomyces_pastorianus	Hanseniaspora_valbyensis	0	0.0151278	0.0372566	0.00673751	0
1676000	Saccharomyces_pastorianus	Hanseniaspora_valbyensis	0	0.012947	0.0886863	0.00443329	0
1676000	Kazachstania_transvaalensis	NA	149.753	1.19051	0.0189232	4.93271e-05	0
1677000	Saccharomyces_pastorianus	Hanseniaspora_valbyensis	0	0.0200974	0.00485395	0.00634831	0
1678000	Saccharomyces_pastorianus	Hanseniaspora_valbyensis	0	0.0162957	0.06196	0.0186597	0
1679000	Saccharomyces_pastorianus	Hanseniaspora_valbyensis	0	0.0119229	0.0551908	0.0039378	0
1680000	Saccharomyces_pastorianus	Hanseniaspora_valbyensis	0	0.0100218	0.0249715	7.77594e-05	0
1681000	Saccharomyces_pastorianus	Hanseniaspora_valbyensis	0	0.0164288	0.098788	0.00303177	0
1682000	Saccharomyces_pastorianus	Hanseniaspora_valbyensis	0	0.0117252	0.0587783	0.00278417	0
1683000	Saccharomyces_pastorianus	Hanseniaspora_valbyensis	0	0.0250532	-0.000157911	0.00270499	0
1684000	Saccharomyces_pastorianus	Hanseniaspora_valbyensis	0	0.0703552	-0.00591421	0.0181383	0
1685000	Saccharomyces_pastorianus	Hanseniaspora_valbyensis	0	0.0885283	-0.00639073	0.0316401	0
1686000	Saccharomyces_pastorianus	Hanseniaspora_valbyensis	0	0.0929896	-0.00736512	0.0242592	0
1687000	Saccharomyces_pastorianus	Hanseniaspora_valbyensis	0	0.0154834	0.0785569	0.0165945	0
1688000	Saccharomyces_pastorianus	Hanseniaspora_valbyensis	0	0.0177386	0.0963453	0.00247907	0
1689000	Saccharomyces_pastorianus	Hanseniaspora_valbyensis	0	0.0109737	0.0973631	0.00133258	0
1690000	Saccharomyces_pastorianus	Hanseniaspora_valbyensis	0	0.0138643	0.0829805	0.0101592	0
1691000	Saccharomyces_pastorianus	Hanseniaspora_valbyensis	0	0.0113154	0.0331161	9.22013e-05	0
1692000	Saccharomyces_pastorianus	Hanseniaspora_valbyensis	0	0.0141554	0.0641787	0.00207736	0
1693000	Saccharomyces_pastorianus	Hanseniaspora_valbyensis	0	0.0149132	0.0344386	0.00580991	0
1694000	Saccharomyces_pastorianus	Hanseniaspora_valbyensis	0	0.0183112	0.0438596	0.0194786	0
1695000	Saccharomyces_pastorianus	Hanseniaspora_valbyensis	0	0.0137762	0.0322965	0.0081588	0
1696000	Saccharomyces_pastorianus	Hanseniaspora_valbyensis	0	0.0145784	0.0830163	0.00497646	0
1697000	Saccharomyces_pastorianus	Hanseniaspora_valbyensis	0	0.0182571	0.00888234	0.00781452	0
1698000	Saccharomyces_pastorianus	Hanseniaspora_valbyensis	0	0.0265066	0.000762971	0.00690272	0
1699000	Saccharomyces_pastorianus	Hanseniaspora_valbyensis	0	0.0121855	0.0558017	0.000703254	0
1700000	Saccharomyces_pastorianus	Hanseniaspora_valbyensis	0	0.0141695	0.0619135	0.0106121	0
1701000	Saccharomyces_pastorianus	Hanseniaspora_valbyensis	0	0.0143762	0.0576602	0.0150136	0
1702000	Saccharomyces_pastorianus	Hanseniaspora_valbyensis	0	0.0110464	0.0697821	0.00372608	0
1703000	Saccharomyces_pastorianus	Hanseniaspora_valbyensis	0	0.0106844	0.0647906	0.00675641	0
1704000	Saccharomyces_pastorianus	Hanseniaspora_valbyensis	0	0.0115306	0.0359534	0.00253526	0
1705000	Saccharomyces_pastorianus	Hanseniaspora_valbyensis	0	0.0248826	0.00465761	0.00380978	0
1706000	Saccharomyces_pastorianus	Hanseniaspora_valbyensis	0	0.0155383	0.0514878	0.00923084	0
1707000	Saccharomyces_pastorianus	Hanseniaspora_valbyensis	0	0.015955	0.0384664	0.000722259	0
1708000	Saccharomyces_pastorianus	Hanseniaspora_valbyensis	0	0.0216119	0.00790942	0.016456	0
1709000	Saccharomyces_pastorianus	Hanseniaspora_valbyensis	0	0.01613	0.0236289	0.00658611	0
1710000	Saccharomyces_pastorianus	Hanseniaspora_valbyensis	0	0.0144809	0.0349559	0.000248838	0
1711000	Saccharomyces_pastorianus	Hanseniaspora_valbyensis	0	0.0128872	0.0441576	0.000993072	0
1712000	Saccharomyces_pastorianus	Hanseniaspora_valbyensis	0	0.0137831	0.0453804	0.00406444	0
1713000	Saccharomyces_pastorianus	Hanseniaspora_valbyensis	0	0.0150898	0.00500387	0.0055836	0
1714000	Saccharomyces_pastorianus	Hanseniaspora_valbyensis	0	0.01427	0.0230931	0.00314172	0
1715000	Saccharomyces_pastorianus	Hanseniaspora_valbyensis	0	0.0502435	-0.00331341	0.0170092	0
1716000	Saccharomyces_pastorianus	Hanseniaspora_valbyensis	0	0.0552466	-0.00409844	0.0184316	0
1717000	Saccharomyces_pastorianus	Hanseniaspora_valbyensis	0	0.128398	-0.00795873	0.0397903	0
1718000	Saccharomyces_pastorianus	Hanseniaspora_valbyensis	0	0.098115	-0.00754291	0.033956	0
1719000	Saccharomyces_pastorianus	Hanseniaspora_valbyensis	0	0.042978	-0.00348005	0.00447214	0
1719000	Kazachstania_transvaalensis	Kazachstania_africana	98.2246	0.0796717	-0.0110824	0.00842079	0
1720000	Saccharomyces_pastorianus	Hanseniaspora_valbyensis	0	0.0354969	-0.00132651	0.00451863	0
1721000	Saccharomyces_pastorianus	Hanseniaspora_valbyensis	0	0.0354556	-0.000486286	0.0115937	0
1721000	Saccharomycodes_ludwigii	NA	135.7	0.89128	-0.0948904	0.451989	0
1722000	Saccharomyces_pastorianus	Hanseniaspora_valbyensis	0	0.0364573	-0.000904843	0.0113926	0
1723000	Saccharomyces_pastorianus	Hanseniaspora_valbyensis	0	0.0455252	-0.00255962	0.00810073	0
1724000	Saccharomyces_pastorianus	Hanseniaspora_valbyensis	0	0.0217328	0.00696753	0.0133651	0
1725000	Saccharomyces_pastorianus	Hanseniaspora_valbyensis	0	0.0132471	0.0372667	0.000712762	0
1726000	Saccharomyces_pastorianus	Hanseniaspora_valbyensis	0	0.0129532	0.0539063	0.00562395	0
1727000	Saccharomyces_pastorianus	Hanseniaspora_valbyensis	0	0.0514363	-0.00500878	0.00614628	0
1728000	Saccharomyces_pastorianus	Hanseniaspora_valbyensis	0	0.0153517	0.0332685	0.00966402	0
1729000	Saccharomyces_pastorianus	Hanseniaspora_valbyensis	0	0.0892443	-0.00477419	0.0454856	0
1730000	Saccharomyces_pastorianus	Hanseniaspora_valbyensis	0	0.0118192	0.0705997	0.00731328	0
1731000	Saccharomyces_pastorianus	Hanseniaspora_valbyensis	0	0.0162989	0.0355265	0.00497149	0
1732000	Saccharomyces_pastorianus	Hanseniaspora_valbyensis	0	0.0972091	-0.0078661	0.0216578	0
1733000	Saccharomyces_pastorianus	Hanseniaspora_valbyensis	0	0.0924461	-0.00653026	0.0238455	0
1734000	Saccharomyces_pastorianus	Hanseniaspora_valbyensis	0	0.0677058	-0.00784192	0.00739797	0
1735000	Saccharomyces_pastorianus	Hanseniaspora_valbyensis	0	0.0215679	0.00267533	0.000167813	0
1736000	Saccharomyces_pastorianus	Hanseniaspora_valbyensis	0	0.0606729	-0.00556354	0.0163651	0
1737000	Saccharomyces_pastorianus	Hanseniaspora_valbyensis	0	0.0725786	-0.00502466	0.0303044	0
1738000	Saccharomyces_pastorianus	Hanseniaspora_valbyensis	0	0.0794009	-0.0069761	0.0207087	0
1739000	Saccharomyces_pastorianus	Hanseniaspora_valbyensis	0	0.0916018	-0.0102183	0.00523901	0
1740000	Saccharomyces_pastorianus	Hanseniaspora_valbyensis	0	0.0478005	-0.00790227	0.0031238	0
1741000	Saccharomyces_pastorianus	Hanseniaspora_valbyensis	0	0.0108796	0.0263072	0.00381543	0
1742000	Saccharomyces_pastorianus	Hanseniaspora_valbyensis	0	0.0386273	-0.00328956	0.00860628	0
1743000	Saccharomyces_pastorianus	Hanseniaspora_valbyensis	0	0.0454691	-0.00563762	0.00342796	0
1744000	Saccharomyces_pastorianus	Hanseniaspora_valbyensis	0	0.0152496	0.065792	0.00712638	0
1745000	Saccharomyces_pastorianus	Hanseniaspora_valbyensis	0	0.0206862	0.0611137	0.0237771	0
1746000	Saccharomyces_pastorianus	Hanseniaspora_valbyensis	0	0.0810806	-0.0072281	0.0137115	0
1747000	Saccharomyces_pastorianus	Hanseniaspora_valbyensis	0	0.0660994	-0.00785393	0.0134122	0
1748000	Saccharomyces_pastorianus	Hanseniaspora_valbyensis	0	0.0962251	-0.010848	0.00648195	0
1749000	Saccharomyces_pastorianus	Hanseniaspora_valbyensis	0	0.0167683	0.0443894	0.0117334	0
1750000	Saccharomyces_pastorianus	Hanseniaspora_valbyensis	0	0.0157714	0.0426195	0.00458188	0
1751000	Saccharomyces_pastorianus	Hanseniaspora_valbyensis	0	0.0163341	0.00302766	0.000217247	0
1752000	Saccharomyces_pastorianus	Hanseniaspora_valbyensis	0	0.0143847	0.0124216	0.00569782	0
1753000	Saccharomyces_pastorianus	Hanseniaspora_valbyensis	0	0.0179607	0.00800274	0.00263926	0
1754000	Saccharomyces_pastorianus	Hanseniaspora_valbyensis	0	0.0637286	-0.00619968	0.00993876	0
1755000	Saccharomyces_pastorianus	Hanseniaspora_valbyensis	0	0.0633988	-0.00645578	0.0170887	0
1756000	Saccharomyces_pastorianus	Hanseniaspora_valbyensis	0	0.0696197	-0.00459594	0.033642	0
1757000	Saccharomyces_pastorianus	Hanseniaspora_valbyensis	0	0.055274	-0.00603824	0.00254129	0
1758000	Saccharomyces_pastorianus	Hanseniaspora_valbyensis	0	0.0470012	-0.00556534	0.00397366	0
1759000	Saccharomyces_pastorianus	Hanseniaspora_valbyensis	0	0.0399429	-0.00197064	0.00688311	0
1759000	Eremothecium_coryli	NA	147.709	0.541267	0.0575872	0.522199	0
1760000	Saccharomyces_pastorianus	Hanseniaspora_valbyensis	0	0.0144794	0.0629772	0.004245	0
1761000	Saccharomyces_pastorianus	Hanseniaspora_valbyensis	0	0.0120874	0.0626278	0.00368419	0
1762000	Saccharomyces_pastorianus	Hanseniaspora_valbyensis	0	0.0129142	0.0891646	0.00439863	0
1763000	Saccharomyces_pastorianus	Hanseniaspora_valbyensis	0	0.0434443	-0.00282647	0.00252253	0
1764000	Saccharomyces_pastorianus	Hanseniaspora_valbyensis	0	0.0289564	-0.00207929	0.0054569	0
1765000	Saccharomyces_pastorianus	Hanseniaspora_valbyensis	0	0.0630999	-0.00609099	0.0163414	0
1765000	Torulaspora_microellipsoides	NA	146.612	0.242206	-0.0385108	0.595059	0
1766000	Saccharomyces_pastorianus	Hanseniaspora_valbyensis	0	0.0148191	0.0745904	0.00266659	0
1767000	Saccharomyces_pastorianus	Hanseniaspora_valbyensis	0	0.0544137	-0.00514303	0.0161746	0
1768000	Saccharomyces_pastorianus	Hanseniaspora_valbyensis	0	0.10317	-0.00894237	0.0209825	0
1769000	Saccharomyces_pastorianus	Hanseniaspora_valbyensis	0	0.0849092	-0.00836643	0.0222809	0
1770000	Saccharomyces_pastorianus	Hanseniaspora_valbyensis	0	0.088781	-0.00848298	0.0127892	0
1771000	Saccharomyces_pastorianus	Hanseniaspora_valbyensis	0	0.117017	-0.011054	0.0134607	0
1772000	Saccharomyces_pastorianus	Hanseniaspora_valbyensis	0	0.084484	-0.00897769	0.0166196	0
1773000	Saccharomyces_pastorianus	Hanseniaspora_valbyensis	0	0.0522266	-0.00656134	0.00093168	0
1774000	Saccharomyces_pastorianus	Hanseniaspora_valbyensis	0	0.0397811	-0.00283152	0.00420479	0
1775000	Saccharomyces_pastorianus	Hanseniaspora_valbyensis	0	0.0120135	0.0753751	0.000648817	0
1776000	Saccharomyces_pastorianus	Hanseniaspora_valbyensis	0	0.0141318	0.0231365	0.0054344	0
1777000	Saccharomyces_pastorianus	Hanseniaspora_valbyensis	0	0.0150911	0.0678652	0.00637883	0
1778000	Saccharomyces_pastorianus	Hanseniaspora_valbyensis	0	0.016649	0.00622539	0.000599097	0
1779000	Saccharomyces_pastorianus	Hanseniaspora_valbyensis	0	0.0120011	0.0489143	0.00583156	0
1780000	Saccharomyces_pastorianus	Hanseniaspora_valbyensis	0	0.0195872	0.0161686	0.00632315	0
1781000	Saccharomyces_pastorianus	Hanseniaspora_valbyensis	0	0.0143907	0.0139751	0.00289637	0
1782000	Saccharomyces_pastorianus	Hanseniaspora_valbyensis	0	0.0153083	0.0933682	0.0138964	0
1783000	Saccharomyces_pastorianus	Hanseniaspora_valbyensis	0	0.0134824	0.0540773	0.00719009	0
1784000	Saccharomyces_pastorianus	Hanseniaspora_valbyensis	0	0.0606873	-0.00470418	0.0146989	0
1785000	Saccharomyces_pastorianus	Hanseniaspora_valbyensis	0	0.0149492	0.0155604	0.000665102	0
1786000	Saccharomyces_pastorianus	Hanseniaspora_valbyensis	0	0.0238386	0.00074805	0.0030776	0
1787000	Saccharomyces_pastorianus	Hanseniaspora_valbyensis	0	0.0566747	-0.00779642	0.00370536	0
1788000	Saccharomyces_pastorianus	Hanseniaspora_valbyensis	0	0.0154415	0.0690747	0.0072122	0
1788000	Torulaspora_microellipsoides	NA	147.508	0.0840261	-0.0564617	0.739126	0
1789000	Saccharomyces_pastorianus	Hanseniaspora_valbyensis	0	0.0137564	0.02945	0.0010539	0
1790000	Saccharomyces_pastorianus	Hanseniaspora_valbyensis	0	0.0709621	-0.00775911	0.0104439	0
1791000	Saccharomyces_pastorianus	Hanseniaspora_valbyensis	0	0.0157158	0.0488847	0.00631959	0
1792000	Saccharomyces_pastorianus	Hanseniaspora_valbyensis	0	0.0139132	0.0738229	0.00655507	0
1793000	Saccharomyces_pastorianus	Hanseniaspora_valbyensis	0	0.0676821	-0.00791245	0.00657306	0
1794000	Saccharomyces_pastorianus	Hanseniaspora_valbyensis	0	0.0593658	-0.00682023	0.0102542	0
1795000	Saccharomyces_pastorianus	Hanseniaspora_valbyensis	0	0.011214	0.0662554	0.00182035	0
1796000	Saccharomyces_pastorianus	Hanseniaspora_valbyensis	0	0.0137248	0.0532024	0.00302177	0
1797000	Saccharomyces_pastorianus	Hanseniaspora_valbyensis	0	0.0100179	0.0630068	0.00310628	0
1798000	Saccharomyces_pastorianus	Hanseniaspora_valbyensis	0	0.028919	-0.00203239	0.000411549	0
1799000	Saccharomyces_pastorianus	Hanseniaspora_valbyensis	0	0.0491003	-0.00325946	0.0160575	0
1800000	Saccharomyces_pastorianus	Hanseniaspora_valbyensis	0	0.0380641	-0.0021991	0.00389609	0
1801000	Saccharomyces_pastorianus	Hanseniaspora_valbyensis	0	0.0245521	0.0016792	0.00143699	0
1802000	Saccharomyces_pastorianus	Hanseniaspora_valbyensis	0	0.0147687	0.0144166	0.00414061	0
1803000	Saccharomyces_pastorianus	Hanseniaspora_valbyensis	0	0.0117832	0.0265649	0.00991743	0
1804000	Saccharomyces_pastorianus	Hanseniaspora_valbyensis	0	0.0121081	0.0900296	0.000686852	0
1805000	Saccharomyces_pastorianus	Hanseniaspora_valbyensis	0	0.016455	0.0743694	0.00911738	0
1806000	Saccharomyces_pastorianus	Hanseniaspora_valbyensis	0	0.0145049	0.0484529	0.0150774	0
1807000	Saccharomyces_pastorianus	Hanseniaspora_valbyensis	0	0.0164558	0.0353723	0.00480966	0
1808000	Saccharomyces_pastorianus	Hanseniaspora_valbyensis	0	0.0129193	0.0414352	0.00425374	0
1809000	Saccharomyces_pastorianus	Hanseniaspora_valbyensis	0	0.0167099	0.0114547	0.00973668	0
1810000	Saccharomyces_pastorianus	Hanseniaspora_valbyensis	0	0.01373	0.0353654	0.000626254	0
1811000	Saccharomyces_pastorianus	Hanseniaspora_valbyensis	0	0.0129626	0.0511577	0.000913838	0
1812000	Saccharomyces_pastorianus	Hanseniaspora_valbyensis	0	0.0138981	0.0352541	0.000476778	0
1813000	Saccharomyces_pastorianus	Hanseniaspora_valbyensis	0	0.0146274	0.0597294	0.00841416	0
1814000	Saccharomyces_pastorianus	Hanseniaspora_valbyensis	0	0.01502	0.0323479	0.00325414	0
1815000	Saccharomyces_pastorianus	Hanseniaspora_valbyensis	0	0.0132517	0.116779	0.00144842	0
1816000	Saccharomyces_pastorianus	Hanseniaspora_valbyensis	0	0.0144698	0.0452022	0.0078592	0
1817000	Saccharomyces_pastorianus	Hanseniaspora_valbyensis	0	0.0118329	0.0218228	0.00117128	0
1818000	Saccharomyces_pastorianus	Hanseniaspora_valbyensis	0	0.0152107	0.0371534	0.004643	0
1819000	Saccharomyces_pastorianus	Hanseniaspora_valbyensis	0	0.0111058	0.101618	0.00179098	0
1820000	Saccharomyces_pastorianus	Hanseniaspora_valbyensis	0	0.0140947	0.0417444	0.00762057	0
1821000	Saccharomyces_pastorianus	Hanseniaspora_valbyensis	0	0.0159793	0.0469713	0.000336996	0
1822000	Saccharomyces_pastorianus	Hanseniaspora_valbyensis	0	0.021204	0.00227763	0.00152538	0
1823000	Saccharomyces_pastorianus	Hanseniaspora_valbyensis	0	0.0141062	0.05118	0.00689826	0
1824000	Saccharomyces_pastorianus	Hanseniaspora_valbyensis	0	0.0370694	-0.00313582	0.0017084	0
1825000	Saccharomyces_pastorianus	Hanseniaspora_valbyensis	0	0.0419255	-0.00330133	0.00875911	0
1826000	Saccharomyces_pastorianus	Hanseniaspora_valbyensis	0	0.0538354	-0.00559201	0.00517188	0
1827000	Saccharomyces_pastorianus	Hanseniaspora_valbyensis	0	0.0533359	-0.00559201	0.00260339	0
1828000	Saccharomyces_pastorianus	Hanseniaspora_valbyensis	0	0.0171984	0.0525375	0.0142218	0
1829000	Saccharomyces_pastorianus	Hanseniaspora_valbyensis	0	0.0594442	-0.00679534	0.00765795	0
1830000	Saccharomyces_pastorianus	Hanseniaspora_valbyensis	0	0.0193438	0.00947277	0.0140193	0
1831000	Saccharomyces_pastorianus	Hanseniaspora_valbyensis	0	0.0188754	0.00589042	0.00121169	0
1832000	Saccharomyces_pastorianus	Hanseniaspora_valbyensis	0	0.0140563	0.0185616	0.00235693	0
1833000	Saccharomyces_pastorianus	Hanseniaspora_valbyensis	0	0.0191395	0.00108757	0.00293071	0
1834000	Saccharomyces_pastorianus	Hanseniaspora_valbyensis	0	0.0158909	0.0964844	0.0044697	0
1835000	Saccharomyces_pastorianus	Hanseniaspora_valbyensis	0	0.024653	0.00142468	0.0105865	0
1836000	Saccharomyces_pastorianus	Hanseniaspora_valbyensis	0	0.0157189	0.0639715	0.00952499	0
1837000	Saccharomyces_pastorianus	Hanseniaspora_valbyensis	0	0.0148856	0.00742988	0.00472654	0
1838000	Saccharomyces_pastorianus	Hanseniaspora_valbyensis	0	0.0114943	0.0251846	0.000616435	0
1839000	Saccharomyces_pastorianus	Hanseniaspora_valbyensis	0	0.0188578	0.0452587	0.0221428	0
1840000	Saccharomyces_pastorianus	Hanseniaspora_valbyensis	0	0.0154353	0.0416812	0.00818199	0
1841000	Saccharomyces_pastorianus	Hanseniaspora_valbyensis	0	0.0532666	-0.00390321	0.0137626	0
1842000	Saccharomyces_pastorianus	Hanseniaspora_valbyensis	0	0.0458683	-0.00390321	0.0195643	0
1843000	Saccharomyces_pastorianus	Hanseniaspora_valbyensis	0	0.0309232	-0.000872419	0.00622632	0
1844000	Saccharomyces_pastorianus	Hanseniaspora_valbyensis	0	0.0156793	0.026094	0.0154386	0
1845000	Saccharomyces_pastorianus	Hanseniaspora_valbyensis	0	0.0137192	0.0397606	0.00570184	0
1846000	Saccharomyces_pastorianus	Hanseniaspora_valbyensis	0	0.0161146	0.115831	0.00367706	0
1847000	Saccharomyces_pastorianus	Hanseniaspora_valbyensis	0	0.0145556	0.0851514	0.00279673	0
1848000	Saccharomyces_pastorianus	Hanseniaspora_valbyensis	0	0.0133959	0.0816255	0.00988037	0
1849000	Saccharomyces_pastorianus	Hanseniaspora_valbyensis	0	0.0112246	0.113497	0.00298306	0
1850000	Saccharomyces_pastorianus	Hanseniaspora_valbyensis	0	0.0144764	0.041332	0.00221179	0
1851000	Saccharomyces_pastorianus	Hanseniaspora_valbyensis	0	0.0126316	0.0508092	0.0133284	0
1852000	Saccharomyces_pastorianus	Hanseniaspora_valbyensis	0	0.0155017	0.0333731	0.00144139	0
1853000	Saccharomyces_pastorianus	Hanseniaspora_valbyensis	0	0.04201	-0.00238314	0.0106922	0
1854000	Saccharomyces_pastorianus	Hanseniaspora_valbyensis	0	0.0603998	-0.00724511	0.0164328	0
1855000	Saccharomyces_pastorianus	Hanseniaspora_valbyensis	0	0.0305519	-0.00165743	0.00191875	0
1856000	Saccharomyces_pastorianus	Hanseniaspora_valbyensis	0	0.0354027	-0.00170123	0.00442733	0
1857000	Saccharomyces_pastorianus	Hanseniaspora_valbyensis	0	0.0606642	-0.00350218	0.0292476	0
1858000	Saccharomyces_pastorianus	Hanseniaspora_valbyensis	0	0.0570496	-0.00476534	0.00981751	0
1859000	Saccharomyces_pastorianus	Hanseniaspora_valbyensis	0	0.016277	0.105659	0.0178498	0
1860000	Saccharomyces_pastorianus	Hanseniaspora_valbyensis	0	0.0610915	-0.00862351	0.00496625	0
1861000	Saccharomyces_pastorianus	Hanseniaspora_valbyensis	0	0.0568703	-0.0080959	0.00688654	0
1862000	Saccharomyces_pastorianus	Hanseniaspora_valbyensis	0	0.011878	0.0421804	0.000385269	0
1863000	Saccharomyces_pastorianus	Hanseniaspora_valbyensis	0	0.0117036	0.065702	0.00189411	0
1864000	Saccharomyces_pastorianus	Hanseniaspora_valbyensis	0	0.0576757	-0.00572287	0.0153495	0
1865000	Saccharomyces_pastorianus	Hanseniaspora_valbyensis	0	0.0853739	-0.00622575	0.033378	0
1866000	Saccharomyces_pastorianus	Hanseniaspora_valbyensis	0	0.0604409	-0.00622575	0.0210303	0
1867000	Saccharomyces_pastorianus	Hanseniaspora_valbyensis	0	0.0702968	-0.00891082	0.0056131	0
1868000	Saccharomyces_pastorianus	Hanseniaspora_valbyensis	0	0.0139997	0.064103	0.00320115	0
1869000	Saccharomyces_pastorianus	Hanseniaspora_valbyensis	0	0.0159089	0.0669757	0.0147154	0
1870000	Saccharomyces_pastorianus	Hanseniaspora_valbyensis	0	0.0162626	0.0310856	0.00911526	0
1871000	Saccharomyces_pastorianus	Hanseniaspora_valbyensis	0	0.0946594	-0.00905314	0.0184136	0
1872000	Saccharomyces_pastorianus	Hanseniaspora_valbyensis	0	0.101518	-0.00829681	0.0195015	0
1873000	Saccharomyces_pastorianus	Hanseniaspora_valbyensis	0	0.0574839	-0.0062841	0.00548752	0
1874000	Saccharomyces_pastorianus	Hanseniaspora_valbyensis	0	0.051193	-0.00410911	0.0205504	0
1875000	Saccharomyces_pastorianus	Hanseniaspora_valbyensis	0	0.0173633	0.00518948	0.00334968	0
1876000	Saccharomyces_pastorianus	Hanseniaspora_valbyensis	0	0.0178021	0.0512755	0.00898501	0
1877000	Saccharomyces_pastorianus	Hanseniaspora_valbyensis	0	0.0176598	0.0425294	0.0116559	0
1878000	Saccharomyces_pastorianus	Hanseniaspora_valbyensis	0	0.0235458	0.00139979	0.00116674	0
1879000	Saccharomyces_pastorianus	Hanseniaspora_valbyensis	0	0.0196158	0.105218	0.0200249	0
1880000	Saccharomyces_pastorianus	Hanseniaspora_valbyensis	0	0.0139858	0.0160539	5.89462e-05	0
1881000	Saccharomyces_pastorianus	Hanseniaspora_valbyensis	0	0.0146737	0.0137268	0.000347749	0
1882000	Saccharomyces_pastorianus	Hanseniaspora_valbyensis	0	0.0491942	-0.00420378	0.00476925	0
1882000	Kluyveromyces_marxianus	NA	149.56	1.28807	0.0228252	0.393514	0
1883000	Saccharomyces_pastorianus	Hanseniaspora_valbyensis	0	0.0344038	-0.00314926	0.00101992	0
1884000	Saccharomyces_pastorianus	Hanseniaspora_valbyensis	0	0.0169618	0.0463219	0.00254084	0
1885000	Saccharomyces_pastorianus	Hanseniaspora_valbyensis	0	0.0136074	0.0879225	0.00250853	0
1886000	Saccharomyces_pastorianus	Hanseniaspora_valbyensis	0	0.0213815	0.00153852	0.000485956	0
1887000	Saccharomyces_pastorianus	Hanseniaspora_valbyensis	0	0.0143771	0.0304906	0.00964829	0
1888000	Saccharomyces_pastorianus	Hanseniaspora_valbyensis	0	0.0162218	0.0246705	0.00360611	0
1889000	Saccharomyces_pastorianus	Hanseniaspora_valbyensis	0	0.0101321	0.0647705	0.000868216	0
1890000	Saccharomyces_pastorianus	Hanseniaspora_valbyensis	0	0.0236751	0.00587964	0.0105061	0
1891000	Saccharomyces_pastorianus	Hanseniaspora_valbyensis	0	0.0104581	0.0777495	0.00310906	0
1892000	Saccharomyces_pastorianus	Hanseniaspora_valbyensis	0	0.0101542	0.135475	0.000478319	0
1893000	Saccharomyces_pastorianus	Hanseniaspora_valbyensis	0	0.0138373	0.0398634	0.00219266	0
1894000	Saccharomyces_pastorianus	Hanseniaspora_valbyensis	0	0.013998	0.0339351	0.00904117	0
1895000	Saccharomyces_pastorianus	Hanseniaspora_valbyensis	0	0.0121878	0.0244625	0.00258656	0
1896000	Saccharomyces_pastorianus	Hanseniaspora_valbyensis	0	0.0135086	0.0641345	0.00953786	0
1897000	Saccharomyces_pastorianus	Hanseniaspora_valbyensis	0	0.0145169	0.0256138	0.00939168	0
1898000	Saccharomyces_pastorianus	Hanseniaspora_valbyensis	0	0.0138844	0.0856772	0.00505769	0
1899000	Saccharomyces_pastorianus	Hanseniaspora_valbyensis	0	0.0147207	0.0710917	0.0041071	0
1900000	Saccharomyces_pastorianus	Hanseniaspora_valbyensis	0	0.0110573	0.0378729	0.000608288	0
1901000	Saccharomyces_pastorianus	Hanseniaspora_valbyensis	0	0.0156768	0.0171047	0.0116455	0
1902000	Saccharomyces_pastorianus	Hanseniaspora_valbyensis	0	0.0126486	0.092036	0.00145249	0
1903000	Saccharomyces_pastorianus	Hanseniaspora_valbyensis	0	0.0269652	-0.000400866	0.000159071	0
1904000	Saccharomyces_pastorianus	Hanseniaspora_valbyensis	0	0.038724	-0.000400866	0.0184068	0
1905000	Saccharomyces_pastorianus	Hanseniaspora_valbyensis	0	0.0526843	-0.00331758	0.0193092	0
1906000	Saccharomyces_pastorianus	Hanseniaspora_valbyensis	0	0.0443507	-0.00530316	0.00108774	0
1907000	Saccharomyces_pastorianus	Hanseniaspora_valbyensis	0	0.0164973	0.00116211	0.00203801	0
1908000	Saccharomyces_pastorianus	Hanseniaspora_valbyensis	0	0.0132035	0.0280608	0.00297343	0
1908000	Hanseniaspora_occidentalis	NA	147.02	0.294012	0.0216031	0.0750654	0
1909000	Saccharomyces_pastorianus	Hanseniaspora_valbyensis	0	0.0903948	-0.00635198	0.0430287	0
1910000	Saccharomyces_pastorianus	Hanseniaspora_valbyensis	0	0.0627423	-0.00579547	0.0199315	0
1911000	Saccharomyces_pastorianus	Hanseniaspora_valbyensis	0	0.0141002	0.0542051	0.00434922	0
1912000	Saccharomyces_pastorianus	Hanseniaspora_valbyensis	0	0.0125138	0.0206403	0.00201953	0
1913000	Saccharomyces_pastorianus	Hanseniaspora_valbyensis	0	0.0141298	0.114818	0.00474602	0
1914000	Saccharomyces_pastorianus	Hanseniaspora_valbyensis	0	0.01684	0.0219562	0.016657	0
1915000	Saccharomyces_pastorianus	Hanseniaspora_valbyensis	0	0.0673902	-0.00419368	0.0222811	0
1916000	Saccharomyces_pastorianus	Hanseniaspora_valbyensis	0	0.0455443	-0.00390585	0.00164594	0
1917000	Saccharomyces_pastorianus	Hanseniaspora_valbyensis	0	0.0501415	-0.00399227	0.0191587	0
1918000	Saccharomyces_pastorianus	Hanseniaspora_valbyensis	0	0.057785	-0.00584561	0.0083329	0
1919000	Saccharomyces_pastorianus	Hanseniaspora_valbyensis	0	0.068928	-0.00603584	0.0223003	0
1920000	Saccharomyces_pastorianus	Hanseniaspora_valbyensis	0	0.0141878	0.0213194	0.00908172	0
1921000	Saccharomyces_pastorianus	Hanseniaspora_valbyensis	0	0.0219573	0.00769031	0.00817574	0
1922000	Saccharomyces_pastorianus	Hanseniaspora_valbyensis	0	0.0168341	0.0200612	0.00490699	0
1922000	Torulaspora_globosa	NA	149.856	1.41862	0.08658	0.153208	0
1923000	Saccharomyces_pastorianus	Hanseniaspora_valbyensis	0	0.012166	0.0303431	0.00233076	0
1924000	Saccharomyces_pastorianus	Hanseniaspora_valbyensis	0	0.0174018	0.0278123	0.00843329	0
1925000	Saccharomyces_pastorianus	Hanseniaspora_valbyensis	0	0.0192895	0.00428075	0.00230603	0
1925000	Kluyveromyces_nonfermentans	NA	148.262	0.0697442	0.037775	0.165221	0
1926000	Saccharomyces_pastorianus	Hanseniaspora_valbyensis	0	0.0186011	0.00636856	0.00595325	0
1927000	Saccharomyces_pastorianus	Hanseniaspora_valbyensis	0	0.0224873	0.00145464	0.0088096	0
1928000	Saccharomyces_pastorianus	Hanseniaspora_valbyensis	0	0.0305687	-0.00148683	0.0016763	0
1929000	Saccharomyces_pastorianus	Hanseniaspora_valbyensis	0	0.0148607	0.0284459	0.00610935	0
1930000	Saccharomyces_pastorianus	Hanseniaspora_valbyensis	0	0.0481659	-0.00519094	0.00730203	0
1931000	Saccharomyces_pastorianus	Hanseniaspora_valbyensis	0	0.0538023	-0.00494342	0.0132738	0
1932000	Saccharomyces_pastorianus	Hanseniaspora_valbyensis	0	0.054865	-0.00630766	0.00739251	0
1933000	Saccharomyces_pastorianus	Hanseniaspora_valbyensis	0	0.0608154	-0.00739152	0.00322007	0
1934000	Saccharomyces_pastorianus	Hanseniaspora_valbyensis	0	0.0582896	-0.00739152	0.00677687	0
1935000	Saccharomyces_pastorianus	Hanseniaspora_valbyensis	0	0.0431788	-0.00374817	0.010007	0
1936000	Saccharomyces_pastorianus	Hanseniaspora_valbyensis	0	0.0570745	-0.00619244	0.00186944	0
1937000	Saccharomyces_pastorianus	Hanseniaspora_valbyensis	0	0.0799113	-0.00711689	0.016878	0
1938000	Saccharomyces_pastorianus	Hanseniaspora_valbyensis	0	0.0175197	0.0220959	0.0135448	0
1939000	Saccharomyces_pastorianus	Hanseniaspora_valbyensis	0	0.0156988	0.051948	0.00536615	0
1940000	Saccharomyces_pastorianus	Hanseniaspora_valbyensis	0	0.0149221	0.0103725	0.00486763	0
1941000	Saccharomyces_pastorianus	Hanseniaspora_valbyensis	0	0.0141569	0.101293	0.00359187	0
1942000	Saccharomyces_pastorianus	Hanseniaspora_valbyensis	0	0.0140241	0.0161382	0.00710872	0
1943000	Saccharomyces_pastorianus	Hanseniaspora_valbyensis	0	0.0155441	0.114348	0.00588641	0
1944000	Saccharomyces_pastorianus	Hanseniaspora_valbyensis	0	0.016949	0.0407109	0.0114549	0
1945000	Saccharomyces_pastorianus	Hanseniaspora_valbyensis	0	0.0173597	0.0110581	0.010316	0
1946000	Saccharomyces_pastorianus	Hanseniaspora_valbyensis	0	0.0135541	0.0417313	0.0032408	0
1947000	Saccharomyces_pastorianus	Hanseniaspora_valbyensis	0	0.0149331	0.0384281	0.0151786	0
1948000	Saccharomyces_pastorianus	Hanseniaspora_valbyensis	0	0.0183054	0.0155693	0.00730704	0
[truncated: 3,123 more rows]
