# Supplementary material for: A phylogenetic analysis of macroevolutionary patterns in fermentative yeasts
Source: Ecol Evol. 2016 May 10;6(12):3851–61. doi: 10.1002/ece3.2097 (PMC4972215; doi:10.1002/ece3.2097)
Supplement: Supplementary file 1 — Data S1. kurtzToR.csv file. [file ECE3-6-3851-s001.zip › Figs-ECOandEVOL-V02.R]

rm(list=ls())
library(ape);library(geiger); library(phytools); library(nlme);library(colorRamps);library(BAMMtools);library(geiger);library(TreeSim); library(geiger); library(picante); library(OUwie);library(MuMIn);library(TeachingDemos)
source("FUNCTIONS-JSI.R")
source("dtt.full with confidence limits and p value.R")
source("aicw-sortdata.R")

tr1<-read.tree("yeast-phylogeny.tre")
tr1<-multi2di(tr1)
plot(tr1)
data<-read.csv("kurtzToR-2.csv",header=T, sep=";")
rownames(data)<-data$sp2
data<-data[data$sp2!=c("Wickerhamomyces_anomalus","Schizosaccharomyces_pombe"),]
dim(data)

#rearrange the rows of the data frame to match the order of species names in the tree object
data <- data[match(tr1$tip.label,rownames(data)),]
dim(data) ### 76 7
#Cheking the match between tip label and data row names
all.equal(rownames(data), tr1$tip.label)

########Fig 1 Phylogeny ####

#tiff("Fig 1-Phylogeny.tiff", width = 14, height = 9.6, units="in", res=300)
par(mar=c(3,2,2,0), mfrow=c(1,1))

plot.phylo(tr1, edge.width=3, font=4,cex=0.8, label.offset=0.8,
           tip.color=c(1:7)[(data$ordinal.ferment+1)])
axisPhylo(lwd=2.5)

mtext("(a)", side=3, font=2, adj=0)
mtext("Time before present (Mya)", side=1, font=4, adj=0.4, line=1.3)

arrows(0,60,5,65, length=0.2,angle=15,lwd=3, code=1)
text(12,65, "Loss of \n respiratory \n Complex I", font=2)

arrows(20,44.5,24,48.5, length=0.2,angle=15,lwd=3)
text(14,43.5, "URA1 \n horizontal \n transfer", font=2)

arrows(44,21,48,25, length=0.2,angle=15,lwd=3)
text(40.5,20, "Whole \n genome \n duplication", font=2)

points(102.5,65.5, pch=23, cex=2, col="black", bg="red")

par(fig=c(0.05,0.4,0.06,0.36), new=TRUE)
ferment<-table(data$ordinal.ferment)
par(lwd=2.5)
barplot(ferment, xlab="", ylab="",cex.lab=1.5, font=2,las=1,main="", lwd=3,padj=-1, yaxt="n", col=c(1:7)); abline(h=0, lwd=3)
axis(2, lwd=3, font=2, las=2)
mtext("Fermentation versatility", side=1, line=1.2,cex=1)
mtext("Frequency", side=2, line=2.2,cex=1)
mtext("(b)", side=3, font=2, line=1, adj=0)
#dev.off()

########Fig 2 Phenogram ####
#tiff("Fig 2-phenogram.tiff", width = 12, height = 14,units="in", res=300)
c.size<-setNames(log(data$Cell_Size), rownames(data))
ferment.lvs<-setNames(as.factor(data$ordinal.ferment),rownames(data))

cols<-setNames(c("black","red","green3","blue","cyan","magenta","yellow"),sort(unique(ferment.lvs)))
label.colors<-setNames(cols[ferment.lvs],names(ferment.lvs))

obj<-phenogram(tr1, c.size, ylab="log Cell Size (μm)", xlab="Time (Mya)", cex.lab=4, las=2, cex.axis=2)
abline(v=100, lty=2)
obj
lastPP<-get("last_plot.phylo",envir=.PlotPhyloEnv) ## get offset
shadowtext(x=obj,labels=rownames(obj),
           col=label.colors[rownames(obj)],bg="white",pos=4,
           offset=lastPP$label.offset)

## overlay tip states to show they match
tiplabels(pie=to.matrix(ferment.lvs[tr1$tip.label],seq=sort(unique(ferment.lvs))),
          piecol=cols,cex=0.4)
text(50,2, "Fermentation versatility", cex=2.3)
add.simmap.legend(colors=cols,prompt=FALSE,x=5,y=1.95, fsize=2, shape="circle")
#dev.off()

######## Ancestral States ######
ferment<-setNames(data$ordinal.ferment, rownames(data))
fitDiscrete(phy = tr1,dat = ferment, model="ER")

ER.1<-fitMk(tr1,ferment, model="ER")
ER.1 ### Log-likelihood: -130.283837 

ARD.1<-fitMk(tr1,ferment,model="ARD")
ARD.1 ### Log-likelihood: -112.078861


## Estimación de estados ancestrales marginales
ER.2<-ace(ferment,tr1,model="ER",type="discrete")
ER.2 ###  Log-likelihood: -128.3379 
ER.2$lik.anc


ARD.2<-ace(ferment,tr1,model="ARD",type="discrete")
ARD.2 ### Log-likelihood: -118.014 
ARD.2$lik.anc

anova(ER.2, ARD.2)

## Plot.....

ferment1<-as.factor(ferment)
cols<-setNames(c(1:7),levels(ferment1))
plotTree(tr1,fsize=0.7,ftype="i",lwd=3) 
nodelabels(node=1:tr1$Nnode+Ntip(tr1),
pie=ER.2$lik.anc,piecol=cols,cex=0.4) 
tiplabels(pie=to.matrix(ferment,levels(ferment1)),piecol=cols,cex=0.3) 
add.simmap.legend(colors=cols,prompt=FALSE,x=5,y=20, fsize=1.5)

## Plot .......
mtree<-make.simmap(tr1,ferment,model="ARD")

plot(mtree,cols,fsize=0.7,ftype="i", lwd=4)
add.simmap.legend(colors=cols,prompt=FALSE,x=5,y=20,fsize=1.5)

mtrees<-make.simmap(tr1,ferment,model="ER",nsim=100)
pd<-summary(mtrees)
pd
plot(pd,fsize=0.6,ftype="i",colors=cols,ylim=c(-2,Ntip(tr1)))
add.simmap.legend(colors=cols,prompt=FALSE,x=5,y=20,fsize=1.5)
pd$ace

###################################################################
########################## OUwie ##################################
Dupp.results<-list()# setting up an empty list for the results
names(data)
data2<-data[,c("sp2","duplication","Cell_Size")]
data2$Cell_Size<-log(data2$Cell_Size)
head(data2)
hist(data2$Cell_Size)
duplication<-setNames(data2$duplication, rownames(data2))

anc.recon<-rerootingMethod(tr1, duplication, model="ER") 

tr.OU<-tr1 # going to create a new tree that includes node labels
tr.OU$node.label<-vector() # set up an empty vector for the node labels

for (i in 1:tr1$Nnode) tr.OU$node.label[i]<-
  names(anc.recon$marginal.anc[i,])[anc.recon$marginal.anc[i,]==max(anc.recon$marginal.anc[i,])] 

colr<-c("blue","red")[data2$duplication]
nodecolr<-c("blue","red")[as.factor(tr.OU$node.label)]
names(colr)<-data2$sp2 
colr<-colr[tr1$tip.label]
all.equal(names(colr), tr1$tip.label)

plot(tr1, show.tip.label=F)
tiplabels(pch=16, col=colr)
nodelabels(pch=16, col=nodecolr)

mods<-c("BM1", "OU1", "BMS", "OUM") 
for(i in 1:length(mods)){
  
  Dupp.results[[i]]<-OUwie(tr.OU, data2, model=mods[i], simmap.tree=FALSE, root.station=TRUE, diagn=T)
}
Dupp.results[[2]]$solution

# look at the AICc, the results are in a list so you need to extract the AICc from all 6 list elements
# (one for each analysis), to do this you use [[]]

bestfit<-data.frame(
  lnL=c(Dupp.results[[1]]$loglik, Dupp.results[[2]]$loglik, Dupp.results[[3]]$loglik, Dupp.results[[4]]$loglik),        
  AICc=c(Dupp.results[[1]]$AICc, Dupp.results[[2]]$AICc, Dupp.results[[3]]$AICc, 
         Dupp.results[[4]]$AICc)
)

bestfit<-cbind(bestfit, dAICc=c(Dupp.results[[1]]$AICc-min(bestfit$AICc), Dupp.results[[2]]$AICc-min(bestfit$AICc), Dupp.results[[3]]$AICc-min(bestfit$AICc), Dupp.results[[4]]$AICc-min(bestfit$AICc)
))
rownames(bestfit)<-mods # results are in the same order in which we ran the models
bestfit<-cbind(bestfit, Rlkl=round(exp(bestfit$dAIC*-0.5),3))
bestfit<- cbind(bestfit, AICwi=round(with(bestfit, c(Rlkl[1]/sum(Rlkl),Rlkl[2]/sum(Rlkl),Rlkl[3]/sum(Rlkl),
                                                     Rlkl[4]/sum(Rlkl))), 3))
bestfit[,c(1:3,5)]

###########################################################################
########################## fitContinuous ##################################
cell.size<-setNames(data2$Cell_Size, rownames(data2))
fitBM<-fitContinuous(tr1,cell.size, model="BM")$opt
fitOU<-fitContinuous(tr1,cell.size,model="OU")$opt
fitEB<-fitContinuous(tr1,cell.size,model="EB")$opt
fitDL<-fitContinuous(tr1,cell.size,model="delta")$opt
fitW<-fitContinuous(tr1,cell.size,model="white")$opt

tmp<-data.frame(cell.size=rbind(BM=fitBM$aicc,OU=fitOU$aicc,EB=fitEB$aicc,DL=fitDL$aicc,WN=fitW$aicc))

w.results<-round(aic.w(tmp),3)
fitOU$alpha

rownames(w.results)<-paste(rownames(w.results),"w", sep=".")
results<-cbind(tmp,w.results)
colnames(results)<-c("AICc","AICw")
results

############## BAMM ###############
par(mfrow=c(1,1))

mcmcout <- read.csv("mcmc_out.txt", header=T)
head(mcmcout)
plot(mcmcout$logLik ~ mcmcout$generation)

burnstart <- floor(0.1 * nrow(mcmcout))
postburn <- mcmcout[burnstart:nrow(mcmcout), ]
library(coda)
effectiveSize(postburn$N_shifts)
effectiveSize(postburn$logLik)
post_probs <- table(postburn$N_shifts) / nrow(postburn)
names(post_probs)

edata <- getEventData(tr1, eventdata = "event_data.txt", burnin=0.1)
shift_probs <- summary(edata)

css<-credibleShiftSet(edata, expectedNumberOfShifts=0, BFcriterion = 5, set.limit = 0.95)
summary(css) ### La probabilidad de cero cambios es en las tasas de especiación es de 97.58 

########Fig 3 bamm ####
#tiff("Fig 3-speciation-Phylogeny.tiff", width = 8, height = 8,units="in", res=300)
par(mfrow=c(1,1), mar=c(4,4,2,2), bg="white")
plot(edata, lwd=3, spex="s", legend=T)
#dev.off()

########Fig 4 Speciation rates ####
#tiff("Fig 4-speciation-time.tiff", width = 8, height = 8, units="in", res=300)
par(mfrow=c(1,1), mar=c(5,5,2,2), bg="white")
plotRateThroughTime(edata, ratetype="speciation", intervalCol="gray70", avgCol="Black")
#dev.off()

########Fig 5 ltt and dtt ########

#tiff("Fig 5-ltt-dtt.tiff", width = 8, height = 8,units="in", res=300)
par(mfrow=c(2,1), mar=c(5,5,2,2))
yule(tr1) ### Yule = 0.024
ltt.plot(tr1,log="y", xaxt="n", font.lab=2, xlab="")
text(-50,50, "Yule = 0.024 ± 0.003")
mtext("(a)", side=3, font=2, line=1, adj=0)

dtt1<-dttFullCIs(tr1,c.size)
#dtt(tr,c.size,nsim=99)
dtt1$MDI # 0.314, este valor cambia cada vez que se realiza el dttFullCIs y debe indicarse abajo
text(0.87,0.9, c("MDI = 0.27"))
mtext("(b)", side=3, font=2, line=1, adj=0)
axis(1, at=0, labels="150")
axis(1, at=0.2, labels="120")
axis(1, at=0.4, labels="90")
axis(1, at=0.6, labels="60")
axis(1, at=0.8, labels="30")
axis(1, at=1, labels="0")
#dev.off()

########Fig 6 Boxplots ########
#tiff("Fig 6-boxplot.tiff", width = 8, height = 8,units="in", res=300)
par(mfrow=c(1,1)); par(mar=c(5,5,2,2))
summary(lm(data$ordinal.ferment~log(data$Cell_Size)))
boxplot(log(data$Cell_Size)~data$ordinal.ferment, las=1)
mtext("Fermentation versatility", side=1, line=2.5,cex=2)
mtext("log Cell Size (μm)", side=2, line=3,cex=2)
text(6.5,1.95, cex=1.5,labels=expression(paste("",R^2, "= 0.10", sep="")))
text(6.5,1.95, cex=1.5,labels=expression(paste("",R^2, "= 0.10", sep="")))
#dev.off()
