# Supplementary material for: A phylogenetic analysis of macroevolutionary patterns in fermentative yeasts
Source: Ecol Evol. 2016 May 10;6(12):3851–61. doi: 10.1002/ece3.2097 (PMC4972215; doi:10.1002/ece3.2097)
Supplement: Supplementary file 1 — Data S1. kurtzToR.csv file. [file ECE3-6-3851-s001.zip › mcmc_out.txt]

generation	N_shifts	logPrior	logLik	eventRate	acceptRate
0	0	0.120855	-344.544	1	0
1000	0	0.592242	-344.726	0.521959	0.307692
2000	0	1.01142	-343.865	0.098149	0.323
3000	0	0.768104	-343.09	0.356798	0.308
4000	0	1.04842	-345.837	0.0481359	0.30975
5000	0	0.463959	-343.367	0.663704	0.355729
6000	0	0.959711	-343.593	0.164454	0.29
7000	0	0.452062	-346.025	0.671432	0.285
8000	0	0.649783	-344	0.458789	0.288
9000	0	0.544288	-343.781	0.563655	0.265
10000	0	-1.80457	-344.101	0.0785673	0.344266
11000	0	-0.32812	-343.039	0.490378	0.3236
12000	0	-2.17326	-343.114	1.08324	0.36
13000	1	0.96057	-342.831	0.613474	0.381667
14000	1	-0.985521	-345.158	0.953748	0.495
15000	0	-0.254964	-343.3	1.1944	0.373
16000	0	1.00463	-345.728	0.0811276	0.339
17000	0	-0.526506	-343.487	1.50742	0.368
18000	0	0.890208	-345.154	0.191193	0.285
19000	0	-0.348716	-343.283	0.54569	0.3615
20000	0	0.419655	-346.565	0.64868	0.287529
21000	0	0.255066	-343.08	0.128346	0.3535
22000	0	-1.2917	-343.739	0.552785	0.3624
23000	0	0.522365	-345.708	0.0397866	0.351
24000	0	0.445235	-344.192	0.0755446	0.368333
25000	0	0.694641	-346.985	0.33467	0.289143
26000	0	0.128424	-346.5	0.883246	0.375167
27000	0	0.130732	-344.195	0.959931	0.276
28000	0	0.391429	-343.577	0.721006	0.3288
29000	0	0.303687	-345.217	0.793178	0.306
30000	0	0.783929	-344.122	0.326224	0.283
31000	0	0.371266	-345.278	0.671158	0.257
32000	0	0.73937	-345.598	0.309354	0.311
33000	0	-0.391255	-345.518	1.41933	0.291
34000	0	0.959098	-343.844	0.147718	0.257
35000	0	0.89625	-343.742	0.202888	0.2807
36000	0	1.08495	-343.538	0.0285511	0.293
37000	0	0.745312	-344.781	0.364671	0.28
38000	0	0.941437	-343.28	0.175294	0.309
39000	0	-0.256044	-343.237	1.3759	0.290083
40000	0	0.555834	-345.377	0.499773	0.273
41000	0	0.984114	-345.634	0.0403638	0.249
42000	0	0.010966	-344.638	1.07924	0.274333
43000	0	0.598732	-343.782	0.492797	0.2866
44000	0	-0.82486	-343.179	0.108393	0.286
45000	0	0.195721	-343.463	0.645876	0.393
46000	0	0.565019	-343.774	0.0562384	0.3665
47000	0	0.0253875	-344.235	1.04728	0.2804
48000	0	0.783089	-345.775	0.249269	0.274
49000	0	0.348163	-343.358	0.609531	0.3495
50000	0	0.263496	-343.594	0.860211	0.351
51000	0	0.855909	-344.695	0.210177	0.294333
52000	0	1.0647	-344.771	0.0306174	0.299
53000	0	1.10161	-343.141	0.0186214	0.306
54000	0	1.03628	-347.637	0.0414734	0.30975
55000	0	0.96909	-343.863	0.167934	0.291
56000	0	-1.41073	-344.382	0.80848	0.351
57000	0	0.731773	-345.697	0.380677	0.321455
58000	1	-0.347069	-345.391	1.32789	0.304
59000	0	0.69027	-343.989	0.435322	0.32
60000	0	0.330962	-346.907	0.672959	0.28
61000	0	1.02152	-345.562	0.0238333	0.257
62000	0	1.01611	-343.484	0.102827	0.299333
63000	0	-2.97187	-344.452	1.2746	0.352143
64000	0	0.786387	-346.414	0.263744	0.255
65000	0	-0.680335	-345.443	0.0416113	0.375
66000	0	0.346807	-344.472	0.458881	0.364
67000	0	0.771986	-344.998	0.158875	0.366
68000	0	-0.233857	-343.554	1.34041	0.275296
69000	0	0.769104	-344.419	0.317693	0.256714
70000	0	0.781426	-345.225	0.275943	0.260833
71000	0	0.399385	-346.414	0.617724	0.296
72000	0	1.00095	-344.116	0.105524	0.29125
73000	0	1.08352	-344.227	0.000398291	0.277
74000	0	-0.148008	-345.937	1.19354	0.272
75000	0	0.849173	-344.383	0.268667	0.289
76000	0	0.651341	-344.85	0.406936	0.26975
77000	0	0.881847	-347.599	0.174694	0.223
78000	0	0.95683	-346.731	0.0653198	0.253143
79000	0	0.97741	-343.86	0.118946	0.27925
80000	0	-1.8528	-344.479	0.797692	0.357692
81000	0	0.035544	-343.723	1.0702	0.2765
82000	0	0.823289	-344.057	0.287774	0.283
83000	0	0.102374	-344.663	0.968318	0.27375
84000	0	-0.0571483	-343.102	1.18453	0.3045
85000	0	0.921635	-347.058	0.181877	0.307
86000	0	0.520662	-342.969	0.0569099	0.285125
87000	0	-1.97173	-343.583	1.70402	0.2955
88000	0	-1.20698	-344.663	1.88843	0.365333
89000	0	-0.0350151	-344.983	0.727256	0.362333
90000	0	0.820744	-343.297	0.0360664	0.356
91000	0	0.831046	-345.267	0.295683	0.345667
92000	0	0.903841	-343.411	0.231296	0.3
93000	0	0.745829	-343.318	0.371377	0.341
94000	0	0.105126	-345.224	0.374377	0.347429
95000	0	0.384582	-343.644	0.113839	0.379
96000	0	0.544444	-343.208	0.475201	0.354
97000	0	-1.75077	-342.981	1.35515	0.367
98000	0	0.734144	-344.715	0.00869164	0.364
99000	0	0.944417	-343.51	0.00951916	0.354
100000	0	-0.190065	-343.599	0.81299	0.334714
101000	0	0.70013	-345.254	0.104985	0.387
102000	0	0.498597	-343.303	0.108904	0.377
103000	0	0.815049	-344.759	0.177074	0.375
104000	0	0.446542	-343.889	0.687774	0.373
105000	0	0.484336	-344.997	0.167657	0.337
106000	0	0.338528	-343.153	0.425155	0.361214
107000	0	-0.251083	-343.319	0.0410303	0.3612
108000	0	0.982863	-343.209	0.0265797	0.356333
109000	0	1.13342	-343.814	0.00182099	0.348
110000	0	0.518183	-344.747	0.485823	0.38
111000	0	0.515463	-343.907	0.0326144	0.357
112000	0	-0.240292	-344.611	0.461164	0.365
113000	0	-0.122202	-344.962	0.516515	0.352
114000	0	0.448347	-343.908	0.589382	0.32
115000	0	-1.14785	-344.329	1.63643	0.346333
116000	0	-1.70293	-344.303	0.859695	0.344444
117000	0	1.03149	-344.704	0.0739071	0.355
118000	0	0.551734	-344.525	0.4006	0.356
119000	0	-0.253344	-344.044	0.833481	0.382
120000	0	0.488468	-342.994	0.0798735	0.367167
121000	0	1.04802	-344.035	0.0795699	0.366
122000	0	-0.652034	-343.445	1.76215	0.375
123000	0	-0.246769	-343.693	1.11551	0.358424
124000	0	-0.120598	-343.673	1.14471	0.356
125000	0	0.629825	-343.763	0.459843	0.3523
126000	0	0.831279	-343.438	0.1846	0.399
127000	0	0.340374	-343.93	0.747805	0.321
128000	0	-0.134323	-343.49	1.24355	0.369
129000	0	0.449899	-343.702	0.660063	0.261
130000	0	0.418482	-343.316	0.716753	0.3645
131000	0	0.544058	-343.486	0.571999	0.317417
132000	0	0.291136	-343.815	0.809659	0.246
133000	0	-0.578427	-345.267	1.00935	0.357
134000	0	0.34609	-343.634	0.566953	0.298333
135000	0	-0.43816	-343.634	0.0950146	0.370636
136000	0	0.704964	-343.319	0.0691792	0.379
137000	0	0.210679	-344.36	0.919029	0.37475
138000	0	0.815591	-344.059	0.2607	0.368
139000	0	0.0950104	-344.713	0.804384	0.355
140000	0	0.391744	-344.09	0.583491	0.353
141000	0	0.566002	-344.469	0.535436	0.359
142000	0	0.593013	-343.916	0.266473	0.372
143000	0	0.537794	-345.652	0.240538	0.354
144000	0	0.394498	-343.395	0.677517	0.378
145000	0	0.258212	-342.921	0.144026	0.358
146000	0	0.906897	-343.357	0.0684642	0.373
147000	0	-0.226593	-344.254	0.286226	0.363
148000	0	0.157606	-343.22	0.770681	0.363727
149000	0	-0.143023	-343.327	0.0205577	0.345
150000	0	0.762705	-347.355	0.273544	0.362286
151000	0	0.329287	-343.679	0.732629	0.367
152000	0	0.804407	-343.491	0.31235	0.380667
153000	0	0.604696	-343.246	0.369114	0.369
154000	0	0.129776	-345.067	0.259589	0.314227
155000	0	0.75308	-345.334	0.255244	0.378
156000	0	-0.272086	-344.402	1.31927	0.379
157000	0	0.838903	-343.364	0.226922	0.385
158000	0	-0.779873	-345.574	0.818519	0.3794
159000	0	0.332375	-343.286	0.558105	0.351
160000	0	0.380988	-345.216	0.162383	0.393
161000	0	0.439528	-345.524	0.650432	0.36575
162000	0	0.975342	-343.56	0.0775828	0.342
163000	0	-0.148225	-343.254	0.155982	0.391
164000	0	-0.0412959	-345.891	1.15753	0.342
165000	0	0.343113	-343.258	0.413215	0.368933
166000	0	-0.814038	-342.923	0.354863	0.389
167000	0	0.388076	-344.76	0.00732526	0.3685
168000	0	1.1214	-343.931	0.00521207	0.296
169000	0	0.92568	-343.569	0.20476	0.291
170000	0	0.929899	-343.604	0.195414	0.313
171000	0	0.105	-343.878	0.0861226	0.344
172000	0	0.668346	-345.279	0.0946422	0.343
173000	0	-0.337973	-343.79	0.453658	0.352
174000	0	0.193625	-343.971	0.261613	0.355
175000	0	0.428876	-345.976	0.0675844	0.351333
176000	0	-1.12101	-343.282	1.43316	0.371
177000	0	0.650922	-344.051	0.119906	0.422
178000	0	-2.31085	-343.665	0.0584754	0.361
179000	0	-0.282914	-343.641	0.456129	0.345
180000	0	-1.16949	-343.381	0.850962	0.34245
181000	0	-0.751482	-343.204	0.766461	0.384
182000	0	1.0875	-344.277	0.0504801	0.3657
183000	0	0.312212	-343.52	0.799151	0.3315
184000	0	-0.344296	-344.344	0.666001	0.3568
185000	0	-0.563197	-343.668	1.52531	0.359
186000	0	0.69157	-343.704	0.438805	0.360583
187000	0	1.03178	-343.242	0.0923894	0.308
188000	0	0.211852	-343.743	0.486154	0.33
189000	0	0.868626	-344.4	0.250788	0.30775
190000	0	0.819783	-344.578	0.271637	0.313
191000	0	0.833659	-345.169	0.216989	0.333
192000	0	0.727101	-343.136	0.0740355	0.3538
193000	0	0.447948	-343.795	0.682405	0.385
194000	0	1.08741	-344.171	0.0312367	0.294455
195000	0	1.019	-345.593	0.0851858	0.301
196000	0	1.09744	-343.91	0.0287697	0.277
197000	0	0.765906	-345.115	0.272157	0.2795
198000	0	0.851529	-344.268	0.220753	0.2715
199000	0	0.326017	-343.628	0.596587	0.351667
200000	0	0.836343	-348.245	0.269408	0.334
201000	0	-0.317123	-345.222	1.42289	0.342
202000	0	-0.75435	-347.348	0.417542	0.361
203000	0	1.06713	-345.257	0.013353	0.2708
204000	0	1.015	-343.841	0.100764	0.354438
205000	0	-1.50782	-343.024	1.85195	0.364
206000	0	0.714599	-344.981	0.406669	0.315
207000	0	0.331138	-344.293	0.397457	0.3665
208000	0	-0.0284613	-343.601	0.160113	0.333
209000	0	-0.178799	-343.338	1.30182	0.308333
210000	0	-3.28679	-343.19	1.31364	0.372
211000	0	0.154961	-343.692	0.467272	0.3798
212000	0	-1.5054	-344.981	0.0467892	0.343
213000	0	0.848561	-343.825	0.276937	0.336
214000	0	0.425519	-344.277	0.119168	0.358
215000	0	-0.757838	-345.157	0.638518	0.3524
216000	0	0.80657	-343.805	0.153082	0.356
217000	0	-3.1182	-345.372	2.7131	0.365
218000	0	0.907846	-344.854	0.187124	0.323636
219000	0	1.00048	-343.692	0.132248	0.315
220000	0	0.645649	-343.253	0.468138	0.286
221000	0	0.0294627	-344.473	0.288693	0.356571
222000	0	0.771601	-345.053	0.185161	0.359
223000	0	0.199	-343.471	0.110515	0.365
224000	0	0.611265	-343.23	0.272514	0.32825
225000	0	-0.663593	-346.056	0.24234	0.321062
226000	0	0.808549	-343.617	0.32884	0.335667
227000	0	0.56788	-345.689	0.495611	0.298
228000	0	-0.622965	-344.226	1.49402	0.36
229000	0	0.713904	-343.901	0.394422	0.330333
230000	0	-1.06628	-343.318	0.244707	0.338333
231000	0	-0.565267	-343.348	0.497535	0.363
232000	0	1.05285	-343.254	0.0469667	0.346
233000	0	0.0206585	-344.966	1.08324	0.28475
234000	0	-1.40866	-343.24	2.46843	0.352833
235000	0	0.63203	-343.392	0.459248	0.35
236000	0	0.531358	-346.741	0.484584	0.327
237000	0	0.426355	-344.791	0.629225	0.246
238000	0	-0.76003	-345.103	1.80706	0.229
239000	0	0.894105	-344.545	0.16583	0.24
240000	0	0.763522	-343.857	0.320628	0.262
241000	0	0.592271	-345.451	0.469842	0.282
242000	0	-0.361492	-343.066	1.13487	0.351143
243000	0	0.255337	-347.58	0.720748	0.2679
244000	0	0.931507	-344.236	0.141346	0.3545
245000	0	0.122376	-344.926	0.987513	0.328308
246000	0	-1.41666	-344.199	2.48884	0.2918
247000	0	0.662108	-343.571	0.450821	0.331
248000	0	1.09895	-344.571	0.0040028	0.281
249000	1	-0.425618	-343.035	1.45427	0.3228
250000	0	0.764877	-346.775	0.234217	0.327
251000	0	0.73843	-346.506	0.304087	0.246
252000	0	0.418062	-348.384	0.569777	0.235
253000	0	0.113621	-345.152	0.930608	0.236
254000	0	0.869674	-346.405	0.215604	0.2724
255000	1	-0.318487	-342.948	1.55814	0.285333
256000	0	0.861359	-343.993	0.251302	0.308
257000	0	0.57713	-344.658	0.55216	0.286
258000	0	-0.791332	-345.381	1.84301	0.274
259000	0	0.170399	-344.993	0.915029	0.2778
260000	0	-0.503563	-344.539	1.58219	0.295
261000	0	0.808653	-343.903	0.272625	0.294333
262000	0	0.38899	-344.194	0.683618	0.244
263000	0	0.377381	-347.184	0.696445	0.293667
264000	0	1.04469	-344.344	0.05001	0.328
265000	0	0.755416	-344.149	0.335202	0.263
266000	0	0.339673	-345.969	0.756621	0.267667
267000	0	0.854634	-347.212	0.127562	0.2488
268000	0	0.997436	-343.787	0.0889599	0.276
269000	0	0.494802	-344.669	0.607198	0.28
270000	0	0.909757	-345.867	0.112979	0.263333
271000	0	-0.43283	-344.558	1.53695	0.282
272000	0	0.897581	-343.798	0.20681	0.290167
273000	0	1.05277	-344.071	0.0574361	0.322
274000	0	0.979213	-343.787	0.117247	0.375
275000	0	0.980778	-343.604	0.127835	0.318
276000	0	1.01028	-344.396	0.0974856	0.31
277000	0	0.641291	-345.229	0.470455	0.29325
278000	0	0.00295778	-344.344	1.08869	0.302
279000	0	-0.411654	-345.311	0.0798811	0.30175
280000	0	0.117058	-344.338	0.335531	0.339
281000	0	1.01261	-344.883	0.0367875	0.2785
282000	0	1.02965	-343.266	0.0842994	0.365
283000	0	0.980448	-345.133	0.0912854	0.298
284000	0	-1.11948	-345.305	0.563318	0.328875
285000	0	0.48424	-343.21	0.551683	0.3395
286000	0	0.544045	-344.221	0.0819437	0.374
287000	0	1.12289	-343.55	0.00625058	0.396286
288000	0	-0.0369076	-343.418	1.11669	0.355
289000	0	-1.4933	-345.234	0.539163	0.36375
290000	2	-3.02146	-344.279	2.42299	0.396
291000	0	0.910688	-343.106	0.15082	0.376
292000	0	0.93458	-345.044	0.0316154	0.373
293000	0	-3.2653	-344.646	2.45992	0.3152
294000	0	0.610077	-343.275	0.527425	0.333
295000	0	0.168308	-343.851	0.2797	0.326
296000	0	0.718658	-344.561	0.102737	0.362
297000	0	0.703747	-343.759	0.426504	0.349
298000	0	-1.04229	-343.362	1.77634	0.3615
299000	0	-2.00348	-343.917	1.88707	0.346
300000	0	0.257356	-345.159	0.437869	0.324
301000	0	0.561603	-344.332	0.364397	0.365
302000	0	0.370977	-343.039	0.548083	0.357
303000	0	-0.385629	-343.941	0.674906	0.379
304000	0	0.211252	-342.909	0.0987432	0.36825
305000	0	0.625226	-343.237	0.354306	0.3445
306000	0	-0.210429	-343.642	0.0438086	0.374
307000	0	0.879955	-348.21	0.153592	0.341
308000	0	0.0690219	-343.178	0.0993663	0.36565
309000	0	0.19558	-344.637	0.22613	0.366
310000	1	-0.0344292	-345.648	0.493473	0.378667
311000	0	-0.978573	-343.423	0.10766	0.3855
312000	0	0.481871	-346.686	0.468993	0.41
313000	0	0.64824	-345.791	0.436016	0.383
314000	0	0.340658	-344.035	0.324166	0.344
315000	0	-1.33335	-345.711	1.93452	0.3834
316000	0	0.289332	-343.547	0.282641	0.34
317000	0	-0.709441	-344.816	1.33458	0.345194
318000	0	0.441956	-342.934	0.274648	0.367
319000	0	-0.591593	-343.086	0.153145	0.35925
320000	0	0.857316	-343.534	0.186665	0.351
321000	0	0.179804	-343.643	0.276607	0.351
322000	0	0.931769	-346.549	0.166312	0.344
323000	0	-1.54126	-343.494	2.47221	0.372
324000	0	0.935116	-344.448	0.0359457	0.36115
325000	0	-0.846347	-342.997	0.173524	0.340714
326000	0	-1.04283	-346.53	0.423527	0.35
327000	0	1.00583	-345.751	0.00416265	0.352
328000	1	-0.26062	-344.303	0.522225	0.346917
329000	0	-0.263465	-344.892	1.36227	0.272
330000	0	0.729232	-343.019	0.398301	0.296
331000	0	-0.239719	-343.547	1.34746	0.297
332000	0	1.06696	-343.692	0.0573322	0.3526
333000	0	0.681346	-343.303	0.0748112	0.339
334000	0	1.06381	-343.824	0.0496758	0.415
335000	0	-0.345421	-344.938	0.332468	0.365
336000	0	1.00332	-343.906	0.0519884	0.3655
337000	0	-0.0703134	-343.383	0.795862	0.3865
338000	0	0.920723	-346.334	0.199093	0.327571
339000	0	-2.96519	-342.945	1.04361	0.334
340000	0	0.61456	-343.475	0.519596	0.342667
341000	0	0.417949	-343.89	0.626616	0.355
342000	0	1.12352	-344.336	0.00530033	0.352
343000	0	0.878223	-345.364	0.218315	0.36
344000	0	0.892352	-345.977	0.00285896	0.351
345000	0	0.930509	-347.001	0.180341	0.376
346000	0	1.04931	-346.13	0.0104953	0.363391
347000	0	0.17129	-344.452	0.637649	0.396
348000	0	-0.43242	-343.56	0.776087	0.367429
349000	0	0.474456	-343.897	0.497454	0.347
350000	0	-0.0888793	-343.604	0.0416458	0.376
351000	0	0.635481	-344.95	0.21008	0.358
352000	0	0.766885	-344.844	0.357556	0.3562
353000	0	-0.985051	-343.048	1.92503	0.361875
354000	0	0.443906	-344.639	0.147874	0.362
355000	0	0.930231	-344.17	0.0635987	0.368545
356000	0	-1.45744	-344.04	1.34944	0.346
357000	0	0.481184	-344.17	0.0392947	0.3658
358000	0	0.612472	-342.983	0.126214	0.348667
359000	0	-0.00113888	-344.746	0.993027	0.3485
360000	0	0.939061	-343.232	0.100869	0.39
361000	0	0.625984	-345.153	0.0106298	0.362
362000	0	0.049706	-344.851	0.13626	0.356
363000	0	-0.32793	-349.607	0.747771	0.359
364000	0	0.586332	-343.929	0.486754	0.361846
365000	0	0.968196	-343.698	0.105592	0.372
366000	0	0.574815	-344.16	0.026274	0.342
367000	0	0.161321	-343.731	0.290165	0.378
368000	0	0.10144	-348.354	0.297047	0.332
369000	0	0.73105	-344.291	0.387559	0.315538
370000	0	-0.027455	-344.164	0.0539578	0.335
371000	0	-0.0249233	-345.812	1.02446	0.352
372000	0	0.676884	-344.741	0.412957	0.31025
373000	0	0.991238	-343.682	0.113936	0.281
374000	0	-0.0738281	-343.981	1.10303	0.365
375000	0	0.472281	-344.127	0.53499	0.338
376000	0	0.272942	-344.798	0.729973	0.369
377000	0	-1.12465	-343.399	2.23486	0.2865
378000	0	0.778275	-344.852	0.215543	0.36115
379000	0	-0.325574	-343.818	1.43953	0.326
380000	0	0.317509	-346.611	0.741557	0.302
381000	0	0.148724	-344.099	0.846067	0.3594
382000	0	0.943015	-344.316	0.175579	0.276
383000	0	0.570792	-343.847	0.522729	0.291
384000	0	0.420083	-348.623	0.598476	0.267
385000	0	0.502816	-344.552	0.516902	0.353273
386000	0	0.956702	-346.173	0.0898705	0.275
387000	0	0.127593	-347.495	0.856734	0.268
388000	0	0.571321	-347.555	0.422631	0.259
389000	0	1.1278	-344.283	0.00139336	0.353636
390000	0	0.623043	-350.314	0.375841	0.252
391000	0	-1.43801	-345.324	0.852275	0.3325
392000	0	0.304891	-343.808	0.279726	0.33
393000	0	0.716112	-343.899	0.409469	0.322
394000	0	-0.121934	-345.357	1.18203	0.2665
395000	0	0.766176	-343.205	0.353231	0.319643
396000	0	0.553093	-344.667	0.109594	0.374727
397000	0	0.125679	-343.253	0.805644	0.402
398000	0	0.0754931	-344.343	0.711053	0.363
399000	0	0.325064	-343.694	0.156508	0.349
400000	0	0.10256	-346.236	0.528951	0.392
401000	0	0.77963	-343.993	0.350548	0.357375
402000	0	0.891507	-345.947	0.155132	0.259429
403000	0	-0.799827	-344.335	0.0479664	0.344667
404000	0	0.0625124	-344.269	0.584375	0.39
405000	0	0.675428	-344.386	0.401225	0.275091
406000	0	0.337783	-345.032	0.711073	0.247
407000	0	0.165001	-345.026	0.945873	0.266
408000	0	0.682517	-344.461	0.399046	0.29
409000	0	0.598597	-345.993	0.44331	0.3576
410000	0	-0.651494	-343.207	0.462782	0.412
411000	0	0.833532	-344.155	0.277042	0.286889
412000	0	1.06432	-344.098	0.0265421	0.293
413000	0	1.06067	-346.686	0.0213483	0.329
414000	0	0.983169	-343.448	0.149931	0.37325
415000	0	0.784598	-348.532	0.310603	0.292
416000	0	0.692452	-344.561	0.433517	0.303
417000	0	0.90723	-344.312	0.166757	0.2855
418000	0	-0.128758	-344.162	1.20223	0.229
419000	0	-0.085958	-345.09	1.13087	0.280667
420000	0	0.456616	-344.935	0.618934	0.286
421000	0	-0.707853	-346.576	1.73242	0.278
422000	0	0.685979	-344.197	0.413024	0.296
423000	0	0.943945	-343.762	0.157446	0.312
424000	1	-1.84897	-345.455	0.383771	0.317
425000	0	0.666151	-344.767	0.412022	0.3
426000	0	0.850274	-343.942	0.277078	0.289833
427000	0	0.966148	-347.275	0.0594882	0.2895
428000	0	1.07547	-344.382	0.00749004	0.256
429000	0	0.0781082	-344.257	0.992192	0.272
430000	0	1.02724	-343.891	0.0551111	0.255
431000	0	0.7162	-345.18	0.346352	0.28
432000	0	0.280842	-343.681	0.333984	0.348097
433000	0	-0.189144	-344.119	0.411505	0.407
434000	0	0.885699	-343.57	0.237565	0.363
435000	0	-1.32604	-346.382	2.40692	0.287889
436000	0	-1.73554	-344.057	2.81171	0.285
437000	0	0.44495	-347.753	0.565989	0.302
438000	0	0.901563	-345.859	0.125046	0.228
439000	0	-0.256095	-344.38	1.32166	0.251
440000	0	0.254943	-344.753	0.833255	0.292
441000	0	0.093279	-343.501	0.577519	0.3502
442000	0	0.639292	-349.579	0.467667	0.352125
443000	0	0.921855	-343.641	0.191972	0.278
444000	0	0.718048	-343.706	0.378269	0.292
445000	0	0.909813	-343.572	0.122613	0.35625
446000	0	0.620783	-347.129	0.0306588	0.345
447000	0	1.01978	-345.093	0.0343739	0.387
448000	0	0.000839571	-343.925	0.342308	0.340045
449000	0	0.712058	-343.661	0.0742528	0.388
450000	0	0.536931	-345.178	0.39381	0.358333
451000	0	-0.166945	-343.341	0.213421	0.347
452000	0	-1.15934	-343.831	2.24808	0.29075
453000	0	1.0492	-344.311	0.0604961	0.259
454000	0	-3.60529	-344.118	2.76953	0.3694
455000	0	0.983302	-345.424	0.0702427	0.371
456000	0	0.308177	-343.583	0.411332	0.348786
457000	0	1.02701	-343.944	0.0410071	0.3595
458000	0	0.880901	-344.913	0.179882	0.2918
459000	0	-0.0323158	-343.995	1.09467	0.366125
460000	0	-1.72368	-344.053	0.649445	0.352
461000	0	0.88463	-344.645	0.190783	0.358
462000	0	0.192016	-344.946	0.130814	0.363
463000	0	0.255906	-345.273	0.252334	0.3515
464000	0	0.755681	-343.842	0.352021	0.276833
465000	0	-0.195653	-345.946	1.22004	0.262
466000	0	0.0035225	-344.684	1.05412	0.31
467000	0	0.271453	-346.372	0.309476	0.378
468000	0	0.987369	-343.559	0.0621778	0.344
469000	0	-0.494009	-344.59	0.020059	0.357154
470000	0	-0.839563	-347.208	1.8481	0.377
471000	0	0.0652493	-344.476	0.907036	0.37
472000	0	0.899296	-345.819	0.112672	0.39275
473000	0	-0.601709	-344.199	0.117051	0.433
474000	0	-1.76852	-344.669	0.915529	0.339
475000	0	0.961587	-344.92	0.154393	0.326667
476000	0	0.192796	-344.026	0.00206571	0.3425
477000	0	-0.753103	-343.965	1.59373	0.385
478000	0	0.469055	-344.255	0.169436	0.38
479000	0	-0.0577685	-346.324	1.16377	0.363882
480000	0	0.423255	-345.308	0.67924	0.342667
481000	1	0.6182	-349.108	0.100373	0.374
482000	0	0.00952259	-344.28	1.09443	0.336
483000	0	-0.0223022	-343.982	0.752895	0.3835
484000	0	0.83386	-343.49	0.227102	0.36
485000	0	0.330472	-345.038	0.358796	0.354692
486000	0	-1.44049	-344.427	0.986353	0.3555
487000	0	1.05188	-344.611	0.0753141	0.338
488000	0	0.494501	-343.911	0.588603	0.3028
489000	0	0.679034	-343.325	0.431641	0.277
490000	0	0.253709	-343.733	0.856644	0.288
491000	0	0.824805	-345.802	0.258531	0.261
492000	0	0.980708	-343.524	0.120126	0.3
493000	0	-0.11901	-344.192	1.2173	0.302
494000	0	0.209636	-344.281	0.87523	0.281917
495000	0	0.545537	-344.666	0.58123	0.2945
496000	0	0.95243	-343.976	0.156918	0.2675
497000	0	0.405922	-344.068	0.671544	0.293
498000	0	0.353743	-344.227	0.156352	0.360636
499000	0	-2.89538	-346.498	0.0775106	0.331786
500000	0	0.511635	-343.507	0.191748	0.365
501000	0	-0.279446	-343.778	1.39441	0.363
502000	0	0.460681	-343.266	0.058599	0.354
503000	0	0.405133	-344.139	0.68527	0.311125
504000	0	0.557067	-343.249	0.555523	0.257
505000	0	1.03634	-344.897	0.0182167	0.26575
506000	0	0.912585	-345.408	0.126374	0.323
507000	0	0.984393	-345.309	0.0470853	0.265
508000	0	0.55847	-345.729	0.476895	0.221
509000	0	-0.0191455	-343.722	0.664844	0.363727
510000	0	1.00297	-344.763	0.120419	0.348875
511000	0	0.418803	-346.197	0.637292	0.268667
512000	0	0.622651	-343.403	0.00340905	0.371
513000	0	0.913801	-346.566	0.114118	0.2695
514000	0	0.844976	-344.613	0.262397	0.3485
515000	0	0.772094	-343.138	0.34597	0.301
516000	0	1.064	-343.52	0.0390711	0.270333
517000	0	0.747075	-343.981	0.382335	0.3726
518000	0	0.668534	-344.822	0.379098	0.2885
519000	0	0.394623	-343.722	0.695202	0.30125
520000	0	0.625872	-344.22	0.443186	0.3055
521000	0	0.71264	-345.434	0.346115	0.266
522000	0	-0.958811	-343.99	2.01172	0.3674
523000	0	0.924447	-343.884	0.186311	0.281421
524000	0	-0.329812	-344.291	1.41184	0.272
525000	0	-0.792337	-344.764	0.961794	0.304
526000	0	-0.48656	-343.821	0.0582503	0.359
527000	0	0.579548	-345.07	0.453997	0.364
528000	0	1.04734	-347.201	0.0588696	0.317
529000	0	0.254497	-343.487	0.846212	0.2742
530000	0	0.830091	-343.546	0.286205	0.283
531000	0	0.724128	-343.682	0.380967	0.295
532000	0	1.10025	-344.26	0.0316239	0.277091
533000	0	0.431011	-344.932	0.636429	0.304
534000	0	0.848933	-343.805	0.244117	0.319
535000	0	1.03187	-343.544	0.0253594	0.363714
536000	0	-0.370412	-343.49	1.46306	0.376
537000	0	0.86879	-343.78	0.238573	0.274944
538000	0	0.433394	-344.514	0.636276	0.264
539000	0	0.391006	-343.541	0.575944	0.320143
540000	0	-0.28464	-344.087	0.177861	0.359
541000	0	0.359043	-343.719	0.00245457	0.38
542000	0	0.442691	-343.074	0.19458	0.341
543000	0	0.378411	-343.369	0.572673	0.339
544000	0	0.591434	-343.558	0.153422	0.36225
545000	0	1.02453	-343.895	0.0864606	0.275909
546000	0	0.871349	-344.744	0.209944	0.256
547000	0	0.500276	-344.656	0.623052	0.271
548000	0	0.784652	-345.332	0.326605	0.287
549000	0	0.683975	-348.067	0.410611	0.337
550000	0	0.460109	-343.441	0.535662	0.359
551000	0	0.290526	-344.993	0.806463	0.302308
552000	0	0.759551	-344.945	0.354723	0.361
553000	0	0.177113	-343.489	0.727674	0.369
554000	0	0.446372	-344.148	0.232537	0.368
555000	0	-0.990333	-345.288	0.672573	0.378
556000	0	-0.180726	-345.642	1.17466	0.381
557000	0	0.875802	-344.41	0.193674	0.378
558000	0	1.00809	-343.812	0.0178463	0.373
559000	0	0.99218	-343.688	0.0571004	0.361
560000	0	0.416484	-344.314	0.169796	0.349
561000	0	0.913175	-345.245	0.144761	0.280385
562000	0	0.252118	-347.214	0.732771	0.25
563000	0	0.86917	-345.383	0.238114	0.355667
564000	0	0.843965	-345.014	0.264141	0.332286
565000	0	-0.162446	-343.784	0.0649268	0.3735
566000	0	0.958553	-344.556	0.0303752	0.355478
567000	0	0.917006	-344.134	0.170244	0.261
568000	0	0.886452	-344.428	0.200526	0.248
569000	0	0.0834902	-344.859	1.00216	0.333
570000	0	-0.537639	-347.091	1.2355	0.3574
571000	0	1.0626	-344.619	0.0267443	0.2545
572000	0	-3.59945	-343.122	1.04987	0.349833
573000	0	0.182434	-344.183	0.855426	0.289778
574000	0	0.0202188	-343.071	0.247801	0.383
575000	0	0.299994	-345.567	0.792189	0.379
576000	0	0.502522	-343.021	0.456181	0.362
577000	0	-2.10895	-344.053	1.61035	0.3694
578000	0	-0.0667354	-343.719	0.102329	0.354
579000	0	0.613306	-346.424	0.425083	0.292125
580000	0	0.55817	-350.826	0.426011	0.238
581000	0	0.253344	-347.469	0.776555	0.25
582000	0	0.399201	-346.916	0.615951	0.243
583000	0	0.886897	-345.097	0.171107	0.293
584000	0	0.918365	-343.353	0.185293	0.356167
585000	0	0.680804	-344.023	0.272871	0.347
586000	0	-0.0971535	-343.245	0.217815	0.384
587000	0	0.72786	-345.478	0.353675	0.27425
588000	0	0.461993	-344.193	0.614942	0.258
589000	0	1.05938	-344.529	0.0275362	0.275
590000	0	0.883597	-343.187	0.235141	0.29525
591000	0	-0.357958	-347.851	0.384608	0.3634
592000	0	0.601744	-345.107	0.502898	0.2895
593000	0	-0.469248	-347.216	1.50702	0.2615
594000	0	0.632058	-346.274	0.1844	0.361333
595000	0	-0.94478	-344.234	2.03918	0.285
596000	0	0.634472	-343.961	0.14779	0.367
597000	0	1.01343	-343.376	0.110162	0.27975
598000	0	0.404363	-343.184	0.579008	0.325
599000	0	-0.424389	-344.125	0.230375	0.339
600000	0	0.631567	-344.839	0.21913	0.385
601000	0	0.928347	-343.864	0.206586	0.349
602000	0	0.288871	-343.738	0.824941	0.348286
603000	0	0.54136	-343.794	0.0922555	0.367
604000	0	-1.73573	-343.642	0.951991	0.3658
605000	0	0.294737	-344.379	0.834825	0.362
606000	0	0.716843	-344.422	0.374858	0.361
607000	0	0.272468	-348.932	0.33947	0.367
608000	0	0.104156	-343.464	0.386673	0.3578
609000	0	0.649471	-343.703	0.465181	0.34825
610000	0	-2.38886	-344.443	0.444411	0.359357
611000	0	0.8756	-343.084	0.112555	0.346
612000	0	-1.64037	-343.316	0.139925	0.3644
613000	0	-1.37126	-344.525	0.0456246	0.3522
614000	0	-1.18618	-343.117	0.0231841	0.3212
615000	0	-0.665139	-343.176	0.551934	0.35225
616000	0	0.890415	-344.351	0.1213	0.347
617000	0	0.51452	-344.394	0.519763	0.367
618000	0	0.140297	-343.496	0.576855	0.367
619000	0	0.640915	-343.32	0.472393	0.3045
620000	0	0.859894	-346.722	0.213073	0.287
621000	0	-2.96429	-343.196	0.589663	0.351143
622000	0	0.146601	-344.415	0.282287	0.35125
623000	1	-1.61642	-345.386	0.456646	0.402
624000	0	0.642098	-346.784	0.422284	0.366556
625000	0	-0.248622	-343.949	0.197307	0.347
626000	0	0.921565	-343.889	0.0385952	0.3726
627000	0	-1.23513	-343.987	0.162001	0.37425
628000	0	0.605171	-343.789	0.370996	0.364667
629000	0	1.00259	-343.411	0.0749184	0.36
630000	0	0.888027	-344.888	0.190954	0.297
631000	0	-0.0507917	-345.206	0.202963	0.356
632000	0	-1.86476	-344.387	0.428055	0.35
633000	0	-0.0241283	-343.851	1.02381	0.354
634000	0	0.820018	-344.37	0.164672	0.358
635000	0	0.47075	-344.294	0.241862	0.354
636000	0	-0.181652	-343.727	0.461793	0.376
637000	0	-0.244231	-343.837	1.33207	0.259143
638000	0	0.958383	-344.451	0.121939	0.301
639000	0	0.944636	-345.364	0.0698368	0.350273
640000	0	0.0159993	-344.162	0.626913	0.353
641000	0	0.297484	-343.522	0.428255	0.357
642000	0	0.77037	-343.313	0.305062	0.367
643000	0	0.966338	-344.731	0.119679	0.358312
644000	0	0.606508	-345.332	0.459368	0.261
645000	0	0.474366	-342.992	0.248328	0.348333
646000	0	0.700273	-343.218	0.234193	0.388
647000	0	-0.276229	-344.351	0.419707	0.377
648000	0	0.183535	-343.062	0.582693	0.355583
649000	0	0.926919	-344.267	0.153329	0.277909
650000	0	0.98655	-343.411	0.121136	0.372333
651000	0	0.979166	-345.274	0.102582	0.301429
652000	0	0.32687	-345.42	0.707309	0.323
653000	0	-0.208682	-347.566	1.24684	0.25
654000	0	0.655581	-343.852	0.448547	0.34875
655000	0	0.987942	-343.999	0.115437	0.322
656000	0	0.439595	-344.333	0.535628	0.37775
657000	0	-2.09423	-342.948	0.147877	0.363
658000	0	1.01406	-344.483	0.0100914	0.376
659000	0	0.518245	-343.277	0.505926	0.37
660000	0	0.8832	-344.312	0.187383	0.267429
661000	0	-0.478984	-343.508	1.58111	0.315
662000	0	1.10361	-343.673	0.0088443	0.296
663000	0	-0.498974	-344.263	0.738556	0.315375
664000	0	-0.899604	-343.358	0.782531	0.361
665000	0	0.0813589	-347.73	0.393559	0.36
666000	0	-0.225747	-344.643	1.28804	0.37
667000	0	0.347228	-345.547	0.114906	0.310312
668000	0	-0.631848	-343.311	1.14475	0.372
669000	0	-1.75143	-342.977	2.05075	0.348
670000	0	0.19601	-344.391	0.904137	0.291
671000	0	-0.0609051	-347.145	0.651181	0.3692
672000	0	0.413524	-343.621	0.676596	0.362769
673000	0	1.02298	-343.421	0.0796455	0.356
674000	0	0.765081	-344.468	0.283129	0.329
675000	0	0.125885	-343.579	0.336099	0.371
676000	0	-1.54273	-343.042	1.89121	0.362
677000	0	0.872661	-345.63	0.21211	0.35
678000	0	0.0535061	-344.41	0.135692	0.344
679000	0	0.213704	-344.032	0.868811	0.267778
680000	0	0.670752	-346.323	0.430216	0.252
681000	0	0.394341	-344.73	0.67015	0.26
682000	0	0.140643	-342.997	0.40195	0.35625
683000	0	-0.180533	-342.929	1.01382	0.355
684000	0	0.916904	-348.335	0.16882	0.281333
685000	0	1.07272	-344.173	0.0520076	0.350714
686000	0	0.914599	-343.895	0.196614	0.287
687000	0	0.101516	-344.124	0.076255	0.34525
688000	0	0.149543	-346.329	0.513764	0.346
689000	0	-2.89859	-345.463	3.74978	0.408
690000	0	0.994056	-343.401	0.112188	0.3135
691000	0	0.713024	-344.762	0.388109	0.251
692000	0	0.210829	-345.739	0.866243	0.274
693000	0	0.485274	-343.928	0.60496	0.259
694000	0	-1.73745	-345.264	0.348538	0.3526
695000	0	0.500616	-344.374	0.281833	0.3626
696000	0	0.554829	-344.557	0.485308	0.369
697000	0	0.238171	-343.894	0.72941	0.337893
698000	0	0.373814	-344.33	0.334002	0.358
699000	0	-0.382385	-343.306	0.629397	0.349
700000	0	1.12312	-345.686	0.00519371	0.3612
701000	0	0.943071	-344.027	0.179142	0.301
702000	0	0.395368	-343.426	0.718498	0.304
703000	0	1.09852	-344.207	0.0259134	0.363714
704000	0	0.240916	-344.039	0.843705	0.276364
705000	0	-0.405185	-345.563	1.49578	0.258
706000	0	1.0529	-344.03	0.040944	0.254
707000	0	-0.557368	-344.103	1.65117	0.303
708000	0	0.276469	-343.95	0.806145	0.296833
709000	0	0.206532	-344.404	0.863193	0.29
710000	0	0.8003	-343.91	0.284476	0.293
711000	0	0.67277	-343.984	0.405571	0.288
712000	0	0.970946	-343.468	0.13485	0.303308
713000	0	0.906175	-343.28	0.220299	0.313
714000	0	0.352619	-344.757	0.753351	0.284333
715000	0	-0.04418	-343.89	1.14119	0.292
716000	0	0.501653	-344.445	0.600537	0.333
717000	0	0.100154	-344.76	0.981536	0.282
718000	0	0.205935	-346.297	0.843872	0.256
719000	0	0.799327	-345.689	0.286747	0.27
720000	0	0.371384	-343.918	0.751468	0.2955
721000	0	-0.998434	-345.366	2.07757	0.277231
722000	0	0.814272	-344.444	0.308838	0.284667
723000	0	1.11392	-345.407	0.0155341	0.301
724000	0	-0.486732	-344.059	1.45699	0.287
725000	0	-1.14811	-344.423	0.357682	0.3582
726000	0	0.831185	-343.466	0.27386	0.3535
727000	0	-1.40313	-343.199	0.912971	0.385
728000	0	-1.75859	-344.146	2.15485	0.354333
729000	0	-0.371421	-343.901	1.47569	0.274875
730000	0	-0.315402	-343.706	1.41035	0.291
731000	0	0.789228	-344.051	0.0294299	0.37725
732000	0	-0.123931	-344.566	1.11791	0.35875
733000	1	0.0218215	-344.763	0.46077	0.363
734000	0	0.404572	-344.103	0.652603	0.365
735000	0	1.04005	-344.343	0.0873033	0.334
736000	0	-0.462627	-344.421	1.54778	0.354515
737000	0	1.10595	-343.912	0.00796789	0.381
738000	0	0.726517	-344.274	0.0682554	0.373
739000	0	0.341595	-344.36	0.733962	0.35425
740000	0	0.999357	-343.559	0.0153552	0.367
741000	0	0.617128	-343.229	0.0910412	0.362
742000	0	-0.633565	-344.416	0.465212	0.371
743000	0	0.802363	-345.427	0.17329	0.362455
744000	0	-0.173263	-345.444	0.0225751	0.348167
745000	0	0.867204	-344.367	0.257814	0.331
746000	0	0.57545	-347.921	0.394426	0.328
747000	0	0.736064	-343.869	0.394078	0.3622
748000	0	-0.229197	-343.125	0.191526	0.362
749000	0	0.987073	-343.491	0.0134672	0.316
750000	0	0.69036	-344.927	0.0756828	0.355
751000	0	0.675013	-344.463	0.395121	0.356
752000	0	-0.48697	-344.887	1.6092	0.332
753000	0	1.03361	-344.118	0.0909972	0.34475
754000	0	-0.263101	-343.896	0.204276	0.329
755000	0	-1.2791	-342.972	0.798424	0.343167
756000	0	0.930856	-343.515	0.17772	0.3277
757000	0	1.0222	-345.05	0.0917956	0.316
758000	0	0.113202	-343.883	0.111875	0.359
759000	0	0.429679	-344.002	0.648575	0.377
760000	0	1.08017	-344.091	0.0379025	0.306333
761000	1	-6.34018	-345.118	1.60941	0.348
762000	0	-0.421127	-343.597	1.52762	0.3105
763000	0	0.475471	-344.516	0.62972	0.314
764000	0	-0.579355	-342.889	0.069308	0.363667
765000	0	0.658016	-343.258	0.332083	0.366
766000	0	0.580098	-346.244	0.30013	0.367
767000	0	0.789528	-343.462	0.311717	0.287143
768000	0	0.536319	-343.792	0.572178	0.2952
769000	0	0.914077	-343.363	0.201341	0.271
770000	0	1.02097	-346.336	0.0752282	0.316
771000	0	0.313155	-343.532	0.807524	0.298
772000	0	1.09308	-343.88	0.0370538	0.31
773000	0	0.38939	-344.19	0.169006	0.347
774000	0	0.231683	-344.138	0.733842	0.376
775000	0	0.983619	-344.142	0.0442457	0.354667
776000	0	0.246784	-344.363	0.71818	0.384
777000	0	-0.015013	-342.956	0.438377	0.352778
778000	0	0.705843	-344.181	0.381673	0.284857
779000	0	0.574098	-345.099	0.0838651	0.3655
780000	0	0.214043	-343.081	0.0791852	0.353667
781000	0	0.895954	-343.869	0.111789	0.351
782000	0	0.531379	-345.411	0.513005	0.2845
783000	0	0.91909	-346.392	0.190703	0.36825
784000	0	0.922249	-344.349	0.168283	0.2525
785000	0	0.527387	-343.527	0.204057	0.357444
786000	0	-0.825299	-344.882	0.149048	0.401
787000	0	0.725197	-346.572	0.104235	0.367833
788000	0	0.745733	-344.273	0.381071	0.342
789000	0	-0.145256	-343.507	1.01413	0.352333
790000	0	0.406003	-343.921	0.0227601	0.3535
791000	0	0.469833	-345.714	0.546406	0.3
792000	0	-0.363849	-344.833	1.4546	0.364
793000	0	0.133933	-343.812	0.00795244	0.355
794000	0	0.246433	-344.302	0.0989659	0.361
795000	0	0.190919	-343.175	0.759403	0.378
796000	0	-1.00453	-343.402	0.431792	0.3577
797000	0	0.812641	-343.607	0.024691	0.389
798000	0	1.04999	-343.691	0.0811203	0.337
799000	0	-0.167944	-344.038	0.374736	0.352
800000	0	0.943832	-343.593	0.135167	0.359364
801000	0	0.935282	-345.76	0.180323	0.393
802000	0	-1.23932	-344.816	2.32065	0.303
803000	0	0.651059	-343.689	0.46479	0.322
804000	0	0.838726	-346.054	0.193778	0.282
805000	0	0.7819	-346.196	0.255088	0.224
806000	0	-1.16367	-344.009	0.078276	0.355667
807000	0	-0.554037	-344.222	0.215023	0.377
808000	0	-0.0377249	-343.422	1.05669	0.375
809000	0	-0.153364	-343.461	1.17747	0.378
810000	0	-1.69414	-343.568	0.236156	0.346
811000	0	1.04853	-343.718	0.0316873	0.387
812000	0	0.563602	-347.114	0.476415	0.359
813000	0	-0.0719972	-345.446	0.486419	0.361286
814000	0	-2.67113	-343.05	1.25653	0.379
815000	0	-0.217452	-343.545	1.35047	0.315
816000	0	0.68645	-343.075	0.0609946	0.369
817000	0	0.554346	-345.549	0.476454	0.365
818000	0	0.103677	-344.556	0.588769	0.336
819000	0	0.939341	-345.33	0.16	0.277886
820000	0	0.10636	-344.048	0.96903	0.282867
821000	0	0.683656	-345.77	0.358259	0.249
822000	0	-0.178616	-343.476	1.29113	0.273
823000	0	0.48787	-344.324	0.586991	0.306
824000	0	-0.167183	-345.386	0.9448	0.362
825000	0	0.639436	-343.932	0.450922	0.284
826000	0	0.618729	-346.409	0.411745	0.263
827000	0	0.95935	-344.37	0.108458	0.265
828000	0	0.700594	-343.329	0.0747815	0.332
829000	0	0.331925	-344.835	0.431795	0.3616
830000	0	1.06348	-344.512	0.0655649	0.345
831000	0	0.310946	-343.793	0.761981	0.329
832000	0	1.01836	-345.394	0.0514268	0.363
833000	0	-0.978915	-343.819	0.186363	0.358067
834000	0	0.457286	-343.934	0.0499226	0.334
835000	0	1.02844	-345.295	0.0794145	0.322
836000	0	0.889011	-345.949	0.185139	0.3
837000	0	0.931587	-343.77	0.192466	0.317
838000	0	-0.260554	-344.916	1.34681	0.312
839000	1	1.59628	-347.695	0.286227	0.247
840000	0	0.772653	-344.371	0.324889	0.313
841000	0	1.08562	-343.232	0.0501651	0.277
842000	0	-0.450275	-344.963	1.57163	0.365
843000	0	-0.293203	-343.049	0.919216	0.34
844000	0	-0.718288	-342.875	0.603118	0.382
845000	0	0.273023	-345.009	0.551807	0.36
846000	0	-0.666066	-346.296	0.259363	0.336
847000	0	0.942995	-345.082	0.179428	0.367
848000	0	0.681878	-343.4	0.327688	0.316
849000	0	0.857128	-344.353	0.230832	0.361714
850000	0	0.860401	-344.282	0.19769	0.342
851000	1	0.707489	-344.713	0.184811	0.354263
852000	0	0.789483	-343.924	0.200293	0.368
853000	0	0.925487	-343.571	0.0609301	0.369
854000	0	0.79031	-343.924	0.339274	0.372667
855000	0	-0.923014	-343.126	1.69618	0.334
856000	0	1.00175	-343.415	0.11381	0.337838
857000	0	0.290283	-343.518	0.14177	0.360889
858000	0	0.305697	-345.122	0.467227	0.367
859000	0	0.245168	-348.633	0.55008	0.339667
860000	0	0.632965	-344.252	0.444667	0.361
861000	0	0.739163	-344.828	0.383021	0.3215
862000	0	0.249872	-344.147	0.878661	0.299
863000	0	0.991192	-344.18	0.0111802	0.3536
864000	0	1.02255	-344.062	0.0987626	0.307
865000	0	-0.27607	-343.639	1.38184	0.28
866000	0	0.907399	-343.372	0.209469	0.333
867000	0	0.702198	-343.468	0.412443	0.308
868000	0	0.964142	-343.603	0.0640963	0.361125
869000	0	1.04698	-343.859	0.0603658	0.3155
870000	0	0.877156	-343.109	0.258369	0.362917
871000	0	-0.224986	-345.895	1.30963	0.3075
872000	1	0.553246	-344.194	0.918863	0.3585
873000	0	-0.190189	-344.244	0.398927	0.369
874000	0	-0.322365	-346.631	1.32721	0.264667
875000	0	0.83856	-346.038	0.228876	0.254
876000	0	0.823044	-345.029	0.222779	0.272
877000	0	0.931707	-350.487	0.00580335	0.239
878000	0	0.87508	-344.918	0.191747	0.306385
879000	0	0.781933	-344.652	0.306452	0.323
880000	0	0.728681	-345.598	0.350821	0.296
881000	0	0.965176	-344.023	0.139467	0.2585
882000	0	0.700078	-343.689	0.0919837	0.367571
883000	0	-0.988819	-343.629	0.0310251	0.376
884000	0	0.0915	-344.678	0.610136	0.368
885000	0	0.682579	-344.647	0.448713	0.36
886000	0	0.523683	-343.418	0.280747	0.378
887000	0	-0.368966	-343.572	0.738139	0.3605
888000	0	0.217581	-344.494	0.898864	0.292857
889000	0	0.546479	-345.488	0.0217886	0.416
890000	0	0.40001	-343.295	0.219544	0.385
891000	0	0.935312	-345.217	0.147688	0.361
892000	0	0.446186	-344.223	0.66109	0.288333
893000	0	0.746238	-344.416	0.316913	0.333
894000	0	0.869429	-344.263	0.213403	0.263
895000	0	-1.4071	-344.11	2.51475	0.36725
896000	0	0.785029	-344.799	0.302825	0.301
897000	0	0.560524	-345.948	0.535599	0.307
898000	0	0.525311	-344.755	0.543714	0.382
899000	0	-0.215908	-345.272	1.28507	0.2985
900000	0	0.934559	-345.082	0.143368	0.267
901000	0	0.793569	-344.93	0.259866	0.268
902000	0	0.844827	-344.798	0.203857	0.247
903000	0	0.506236	-349.528	0.535268	0.258
904000	0	-0.829615	-343.603	0.135974	0.338167
905000	0	0.0222677	-346.41	0.967853	0.323
906000	0	0.726004	-343.356	0.235226	0.360187
907000	0	0.852297	-343.462	0.145807	0.386
908000	0	0.432214	-344.092	0.692242	0.361
909000	0	0.821288	-344.778	0.263669	0.353
910000	0	1.02979	-343.76	0.086308	0.281429
911000	0	-0.381484	-343.431	0.675824	0.3695
912000	0	0.637814	-344.004	0.436238	0.303
913000	0	0.240232	-346.697	0.281781	0.359
914000	0	0.146393	-344.531	0.911337	0.362625
915000	0	0.111409	-343.17	1.01174	0.275
916000	0	0.719809	-344.117	0.355658	0.3
917000	0	0.647657	-343.933	0.44692	0.284
918000	0	0.310432	-347.828	0.788202	0.33375
919000	0	1	-343.882	0.118385	0.341
920000	0	0.823939	-345.286	0.10294	0.376
921000	0	0.512186	-344.436	0.485007	0.345
922000	0	0.990292	-345.117	0.0520454	0.273
923000	0	0.00839863	-344.886	1.05241	0.292
924000	0	0.45451	-344.786	0.632292	0.278
925000	0	1.03311	-343.746	0.0665207	0.3
926000	0	0.955021	-343.72	0.102126	0.341913
927000	1	-1.50094	-340.61	0.690364	0.364143
928000	0	0.921854	-344.546	0.191523	0.3505
929000	0	0.888973	-343.325	0.239101	0.276
930000	0	0.562107	-346.126	0.537239	0.304
931000	0	1.04155	-343.976	0.0723911	0.303
932000	0	0.490699	-343.483	0.644865	0.356
933000	0	0.829324	-347.2	0.281742	0.332
934000	0	-0.0526654	-343.519	1.14012	0.335
935000	0	0.776189	-343.804	0.0520619	0.375429
936000	0	0.704063	-344.222	0.323385	0.359
937000	0	0.127079	-345.092	0.0571155	0.352
938000	0	0.480909	-345.413	0.589635	0.345
939000	0	1.01076	-343.749	0.0993385	0.382
940000	0	0.121761	-343.833	0.834508	0.349
941000	0	-0.416553	-344.47	1.20766	0.385
942000	0	0.926267	-345.163	0.186348	0.39
943000	0	0.8849	-345.223	0.186233	0.299389
944000	0	-0.409532	-344.094	0.583688	0.3604
945000	0	-0.870993	-343.836	0.0954661	0.37
946000	0	0.472343	-343.013	0.376866	0.3555
947000	0	-2.51672	-344.811	0.340062	0.36805
948000	0	0.860339	-347.764	0.186724	0.338
949000	0	0.80734	-344.996	0.284153	0.351
950000	0	0.915736	-343.745	0.218514	0.3558
951000	0	0.507117	-343.361	0.0779679	0.3435
952000	0	0.917357	-344.31	0.209094	0.3504
953000	0	-1.00988	-343.72	2.08215	0.338
954000	0	0.645427	-343.223	0.0351554	0.372
955000	0	-0.168854	-344.733	0.204314	0.36
956000	0	0.321423	-344.51	0.805127	0.358
957000	0	-0.09039	-345.679	0.867203	0.347
958000	0	0.512825	-348.117	0.121047	0.350875
959000	1	-2.56006	-343.697	2.15935	0.329
960000	0	0.668116	-344.121	0.184797	0.346667
961000	0	-0.155448	-344.218	0.979797	0.35
962000	0	0.556703	-343.509	0.0271265	0.38075
963000	0	-1.51687	-343.934	1.30918	0.374
964000	0	0.847756	-344.202	0.0634442	0.355
965000	0	-2.38681	-344.514	1.95291	0.41
966000	0	0.897059	-343.009	0.0157833	0.335
967000	0	0.762153	-344.353	0.330718	0.3355
968000	0	0.321528	-343.482	0.127975	0.398
969000	0	-0.0492854	-347.083	0.730074	0.352
970000	0	0.534814	-342.975	0.299675	0.371
971000	0	0.861928	-344.297	0.250599	0.3568
972000	0	0.772687	-344.735	0.0368592	0.355
973000	0	0.632109	-343.436	0.300735	0.377
974000	0	0.439213	-343.306	0.0185321	0.369727
975000	0	-0.170908	-342.96	0.83273	0.373
976000	0	0.0251012	-343.012	0.41396	0.376
977000	0	1.0759	-344.783	0.00922398	0.33575
978000	0	0.46244	-344.317	0.493999	0.284371
979000	0	-0.244047	-343.768	0.70312	0.356
980000	0	1.0796	-343.443	0.0298329	0.271333
981000	0	0.991912	-347.785	0.0583566	0.302
982000	0	0.896841	-344.399	0.209819	0.313
983000	1	-2.58362	-349.77	0.0924236	0.308
984000	0	-0.241947	-344.136	1.31772	0.287333
985000	0	0.988261	-344.198	0.109809	0.299
986000	0	0.0717045	-343.07	1.05145	0.279
987000	0	0.990236	-347.312	0.111083	0.272
988000	1	0.520822	-343.556	1.56131	0.407
989000	0	0.724975	-344.374	0.384882	0.305167
990000	0	0.736	-346.377	0.314579	0.242
991000	1	-0.402383	-343.5	1.24988	0.340167
992000	0	-0.195765	-346.3	1.20984	0.331818
993000	0	-0.203066	-343.628	1.15531	0.3435
994000	0	1.00985	-343.398	0.0624904	0.372
995000	0	0.835121	-343.911	0.247191	0.322
996000	0	0.174105	-347.968	0.848984	0.2905
997000	0	-1.04491	-347.756	2.11758	0.2796
998000	0	0.889904	-343.976	0.223166	0.279
999000	0	0.339959	-343.197	0.783129	0.336
1000000	0	0.29661	-343.14	0.479705	0.369833
1001000	0	-0.269756	-347.115	1.31514	0.303333
1002000	0	1.08976	-345.477	0.00338708	0.3
1003000	0	0.957987	-344.618	0.115831	0.264
1004000	0	-1.63102	-344.05	2.73876	0.298
1005000	0	0.981274	-347.113	0.116016	0.27225
1006000	0	0.400343	-344.18	0.338469	0.353167
1007000	0	-0.673144	-344.375	0.160536	0.38
1008000	0	0.65624	-343.136	0.177951	0.351
1009000	0	0.656866	-344.608	0.450949	0.2879
1010000	0	-0.892232	-344.413	2.00881	0.308833
1011000	0	0.853019	-343.959	0.237582	0.323
1012000	0	-0.312302	-344.356	0.600574	0.38475
1013000	0	0.527361	-344.394	0.0356885	0.376
1014000	0	-1.99861	-343.283	3.08383	0.3215
1015000	0	-0.0663726	-343.582	0.130506	0.395
1016000	0	0.22954	-343.484	0.886241	0.303818
1017000	0	0.821319	-345.161	0.29123	0.363
1018000	0	-0.301621	-343.379	0.241488	0.353
1019000	0	-0.0144333	-343.611	0.849527	0.386
1020000	0	-0.106856	-343.775	1.2393	0.376
1021000	0	-0.101387	-343.155	0.0845864	0.378
1022000	0	0.50294	-343.966	0.281666	0.349
1023000	0	-0.00299079	-348.575	1.03815	0.302143
1024000	0	1.03633	-343.701	0.0690163	0.354154
1025000	0	0.680463	-343.191	0.438666	0.35875
1026000	0	0.410598	-343.925	0.658534	0.362
1027000	0	1.00969	-346.054	0.0994911	0.37
1028000	0	0.611985	-343.989	0.457037	0.3035
1029000	0	0.561459	-346.312	0.501446	0.314833
1030000	0	0.617155	-344.087	0.367114	0.336
1031000	0	-0.0746427	-344.17	0.227931	0.311
1032000	0	0.666598	-343.24	0.0584891	0.373
1033000	0	-0.217048	-344.561	1.3413	0.3395
1034000	0	-0.650389	-343.761	1.72222	0.34
1035000	0	0.27785	-345.317	0.367207	0.332
1036000	0	-1.21707	-343.146	0.295833	0.34925
1037000	0	1.07106	-343.345	0.0576143	0.331
1038000	0	0.721864	-344.779	0.0620186	0.354
1039000	0	-1.42869	-346.388	0.204269	0.348333
1040000	0	0.812664	-344.703	0.19111	0.337333
1041000	0	0.84045	-343.057	0.0421951	0.349
1042000	0	-0.32293	-342.873	0.18874	0.361
1043000	0	-0.632778	-343.62	0.381045	0.353
1044000	0	0.808429	-342.908	0.0156844	0.356333
1045000	0	0.812733	-344.141	0.066684	0.373833
1046000	0	0.806157	-343.711	0.117817	0.378
1047000	0	-0.550521	-346.429	0.263658	0.359
1048000	0	0.0486118	-344.175	0.185968	0.342
1049000	0	0.169932	-343.435	0.566566	0.327
1050000	0	0.0378073	-344.5	0.963701	0.363
1051000	0	-0.351883	-344.418	1.14381	0.358143
1052000	0	0.771748	-344.5	0.0431202	0.341
1053000	0	0.671487	-346.104	0.400932	0.377
1054000	0	-0.0513981	-343.892	0.348768	0.361727
1055000	0	-2.84289	-342.982	0.414454	0.358
1056000	0	0.319571	-344.642	0.709998	0.4
1057000	0	0.14475	-343.143	0.188463	0.378
1058000	0	1.00743	-343.389	0.094834	0.37
1059000	0	0.519983	-343.387	0.60905	0.359
1060000	0	-0.91434	-343.037	0.762934	0.394
1061000	0	-0.57429	-343.125	1.69397	0.2885
1062000	0	0.756058	-343.117	0.128516	0.374
1063000	0	-0.801221	-344.327	0.0258786	0.362
1064000	0	0.8322	-344.9	0.226048	0.303
1065000	0	0.64756	-346.921	0.39185	0.243
1066000	0	1.12456	-344.663	0.00964053	0.36625
1067000	0	0.902777	-343.796	0.225357	0.375
1068000	0	-2.46479	-344.735	1.42759	0.379
1069000	0	-1.71177	-344.556	0.248745	0.35
1070000	0	0.399942	-343.727	0.364168	0.347
1071000	0	0.346359	-343.773	0.704719	0.37
1072000	0	-0.220004	-343.713	1.02837	0.362
1073000	0	-0.00953334	-344.005	0.794179	0.367
1074000	0	0.722257	-345.213	0.236515	0.377455
1075000	0	0.765864	-347.213	0.0415425	0.35
1076000	0	0.300974	-342.943	0.437765	0.393
1077000	0	0.277968	-347.119	0.233898	0.366
1078000	0	0.857267	-344.022	0.135899	0.349
1079000	0	0.749172	-346.178	0.288708	0.3065
1080000	0	-1.67198	-344.535	0.403456	0.3815
1081000	0	-1.05487	-342.993	0.809829	0.36
1082000	0	0.697277	-343.92	0.231617	0.383
1083000	0	0.196779	-346.363	0.815034	0.27275
1084000	0	0.978868	-344.362	0.0958373	0.265
1085000	0	0.576296	-343.444	0.0107349	0.3325
1086000	0	1.07727	-345.6	0.0408698	0.333
1087000	0	0.96452	-345.441	0.153646	0.379
1088000	0	-0.918643	-343.079	1.62302	0.391
1089000	0	0.1429	-344.057	0.933473	0.266
1090000	0	1.05	-344.362	0.0334391	0.251
1091000	0	-0.769043	-344.878	1.57408	0.340333
1092000	0	0.893984	-343.356	0.180609	0.371
1093000	0	1.00669	-343.798	0.116369	0.334545
1094000	0	-0.025024	-343.609	1.13833	0.308
1095000	0	0.973724	-344.008	0.131015	0.287
1096000	0	1.06786	-343.827	0.0315893	0.297
1097000	0	1.04993	-343.714	0.0482428	0.317
1098000	0	0.421807	-345.15	0.636317	0.337
1099000	0	0.727575	-343.762	0.37485	0.2775
1100000	0	0.372317	-345.962	0.704753	0.294
1101000	0	0.0989913	-344.07	1.02981	0.267
1102000	0	0.621021	-344.904	0.426233	0.273667
1103000	0	0.41517	-344.741	0.674333	0.282
1104000	0	0.855605	-346.224	0.175216	0.3
1105000	0	0.660453	-343.446	0.1081	0.355231
1106000	0	0.65378	-346.144	0.403767	0.2848
1107000	1	1.23263	-340.925	0.166478	0.298
1108000	1	0.342179	-338.869	0.47684	0.43
1109000	1	0.443963	-342.18	1.13455	0.417
1110000	0	-0.378296	-344.706	0.571572	0.3602
1111000	0	1.01394	-346.411	0.00973389	0.2635
1112000	0	-1.61746	-346.068	0.579096	0.3505
1113000	0	-0.180162	-345.324	0.68724	0.352
1114000	0	0.973464	-345.38	0.161571	0.304
1115000	0	0.970186	-346.843	0.0410739	0.315647
1116000	0	0.468543	-347.13	0.516377	0.2632
1117000	0	0.155354	-344.968	0.334515	0.37125
1118000	0	0.932229	-343.935	0.163289	0.3655
1119000	0	0.928439	-343.548	0.18014	0.28225
1120000	0	-0.356124	-349.837	0.899939	0.3495
1121000	0	0.965247	-344.165	0.147199	0.2912
1122000	0	-0.125604	-343.321	1.2457	0.276
1123000	0	0.787773	-345	0.274542	0.272
1124000	0	0.798517	-344.944	0.287508	0.2828
1125000	0	0.726849	-343.986	0.353631	0.269
1126000	0	0.920409	-346.443	0.18152	0.292333
1127000	0	0.734747	-343.192	0.389063	0.332
1128000	0	-0.991127	-343.981	0.832592	0.360364
1129000	0	1.00127	-343.697	0.112434	0.29
1130000	0	-1.38694	-344.753	2.49508	0.294
1131000	0	0.121815	-345.031	0.981282	0.334
1132000	0	0.817683	-347.223	0.24334	0.316
1133000	1	1.45868	-339.567	0.576835	0.269
1134000	0	1.01008	-343.187	0.118542	0.436
1135000	0	0.96433	-343.381	0.156119	0.353933
1136000	2	-3.0429	-346.579	2.33835	0.362125
1137000	0	1.05144	-343.532	0.068644	0.309
1138000	0	-0.0829784	-343.21	1.21009	0.344
1139000	0	0.345738	-345.659	0.126528	0.3804
1140000	0	0.26688	-345.321	0.803537	0.2884
1141000	0	0.29189	-346.8	0.707156	0.307833
1142000	0	0.879338	-344.556	0.187126	0.271
1143000	0	0.900015	-343.826	0.199609	0.283
1144000	0	0.488462	-347.919	0.625049	0.29
1145000	0	0.850691	-344.368	0.23845	0.29
1146000	0	0.504689	-345.253	0.555312	0.257
1147000	0	1.05024	-343.681	0.0838527	0.34725
1148000	0	0.667524	-347.12	0.457516	0.416
1149000	0	0.906734	-344.64	0.210743	0.286889
1150000	0	0.871358	-343.901	0.234902	0.295
1151000	0	0.969046	-344.416	0.122202	0.346333
1152000	0	-1.13525	-343.592	2.24723	0.3
1153000	0	0.769419	-343.796	0.14086	0.347933
1154000	0	-1.11358	-343.407	2.23247	0.2975
1155000	0	-0.321856	-344.49	1.14932	0.339
1156000	0	-1.86825	-343.983	0.244409	0.336
1157000	0	-0.078619	-346.126	0.539912	0.367
1158000	0	-0.0415751	-343.23	0.459576	0.398
1159000	0	0.183565	-345.405	0.624681	0.391
1160000	0	0.66998	-343.838	0.415127	0.298357
1161000	0	1.10163	-345.281	0.0174239	0.3286
1162000	0	-0.0104529	-343.685	1.1347	0.266
1163000	0	0.929454	-343.512	0.20061	0.296
1164000	0	0.803655	-344.197	0.317633	0.290429
1165000	0	-1.02606	-343.155	1.33707	0.341
1166000	0	0.655768	-344.201	0.137443	0.375
1167000	0	0.945826	-344.445	0.118507	0.278714
1168000	0	0.701944	-342.973	0.00629436	0.3675
1169000	0	0.688233	-344.674	0.328568	0.349
1170000	0	-0.259107	-344.223	0.636841	0.362
1171000	0	-2.83017	-343.325	1.93296	0.3685
1172000	0	0.349877	-344.369	0.754247	0.2746
1173000	0	0.973857	-344.414	0.136602	0.372
1174000	0	0.952024	-343.854	0.134961	0.2855
1175000	0	1.00941	-344	0.0965233	0.3095
1176000	0	0.459135	-343.537	0.654208	0.324
1177000	0	1.11251	-343.209	0.0101166	0.291
1178000	0	-1.35191	-344.65	2.46607	0.328316
1179000	0	0.762055	-344.853	0.303643	0.2812
1180000	0	0.919517	-343.394	0.184901	0.311
1181000	0	0.512575	-346.896	0.474388	0.267
1182000	0	0.233418	-345.545	0.675026	0.360778
1183000	0	-0.703747	-344.127	1.47617	0.359
1184000	0	0.927805	-349.978	0.113603	0.264667
1185000	0	0.630273	-346.893	0.36133	0.222
1186000	0	-0.34443	-344.607	1.36121	0.346333
1187000	0	0.80304	-344.449	0.311317	0.289429
1188000	0	0.100754	-343.397	0.331841	0.37
1189000	0	0.34236	-343.985	0.236585	0.371667
1190000	0	-0.190224	-345.394	1.20015	0.34175
1191000	0	-0.257425	-343.597	0.116891	0.379
1192000	0	0.381368	-344.898	0.0596049	0.36925
1193000	0	0.300982	-343.677	0.340778	0.406
1194000	0	-0.582753	-343.827	0.951974	0.336
1195000	0	0.482601	-343.456	0.646997	0.342
1196000	0	0.625587	-344.207	0.458837	0.292
1197000	0	0.137813	-344.168	0.424956	0.3455
1198000	0	0.0123348	-343.926	0.754901	0.353857
1199000	0	0.759309	-343.626	0.37116	0.34
1200000	0	-1.25905	-344.779	1.05278	0.332
1201000	1	-2.7608	-343.718	0.457757	0.342
1202000	0	1.01036	-344.961	0.0793176	0.273
1203000	0	0.938333	-345.153	0.120904	0.269
1204000	0	1.08648	-344.183	0.000236238	0.286
1205000	0	0.530715	-343.57	0.594127	0.287
1206000	0	0.424911	-343.757	0.684885	0.273
1207000	0	0.992926	-344.256	0.110053	0.299
1208000	0	1.09252	-343.944	0.0299029	0.276
1209000	0	0.0162425	-343.777	1.103	0.317
1210000	0	0.759266	-344.448	0.327009	0.237
1211000	0	-1.22313	-343.272	0.850811	0.355286
1212000	0	-0.888226	-344.255	1.16656	0.394
1213000	0	1.05303	-344	0.0672663	0.369
1214000	0	0.287075	-345.799	0.827359	0.387
1215000	0	0.864856	-343.842	0.244248	0.359071
1216000	0	0.280201	-344.355	0.0871232	0.351
1217000	0	1.05703	-344.189	0.047898	0.305714
1218000	0	0.445763	-345.216	0.594998	0.294
1219000	0	-0.0177524	-343.13	0.497545	0.3678
1220000	0	1.03948	-345.798	0.0149446	0.2795
1221000	0	-0.921685	-343.269	1.34932	0.3768
1222000	0	0.428729	-343.944	0.633075	0.374
1223000	0	-0.745674	-343.35	1.38657	0.358794
1224000	0	0.467637	-343.214	0.39615	0.3715
1225000	0	-0.313958	-343.276	0.0058825	0.35475
1226000	0	0.125588	-343.933	0.989968	0.357
1227000	0	-0.985178	-343.681	0.172473	0.361667
1228000	0	-0.448759	-343.749	1.36063	0.361
1229000	0	0.766116	-343.066	0.102356	0.375
1230000	0	-0.00571204	-343.98	0.122946	0.335
1231000	0	-0.571991	-345.881	0.503216	0.301818
1232000	0	0.847257	-344.734	0.0382088	0.319
1233000	0	-1.51118	-343.934	1.25423	0.366
1234000	0	0.917913	-343.658	0.208126	0.345
1235000	0	0.816435	-344.385	0.262601	0.3
1236000	0	0.930381	-343.519	0.0807924	0.356308
1237000	0	0.14182	-344.838	0.0585402	0.363
1238000	0	-0.131025	-344.779	0.19513	0.382
1239000	0	0.309084	-343.254	0.378747	0.365333
1240000	0	0.627763	-343.061	0.0419598	0.383
1241000	0	-0.428099	-342.982	0.135863	0.348
1242000	0	0.16255	-344.46	0.0915396	0.358
1243000	0	0.801761	-344.656	0.27603	0.286625
1244000	0	1.02429	-345.06	0.0437542	0.279
1245000	0	0.0142915	-345.349	0.273771	0.333571
1246000	0	-0.0925901	-344.37	0.497438	0.372
1247000	0	0.560439	-345.988	0.470663	0.3375
1248000	0	0.365114	-345.193	0.763511	0.313
1249000	0	0.639032	-343.122	0.0591334	0.348
1250000	0	0.536598	-343.208	0.0195413	0.369
1251000	0	0.0368328	-344.943	0.999408	0.346
1252000	0	0.604843	-346.646	0.514601	0.359
1253000	0	0.985609	-343.779	0.102709	0.294769
1254000	0	1.07927	-345.952	0.00655265	0.287
1255000	0	0.990451	-345.353	0.0391452	0.275636
1256000	0	0.164876	-344.525	0.907622	0.28
1257000	0	0.895808	-344.496	0.198789	0.286
1258000	0	-0.589919	-343.429	1.71846	0.298
1259000	0	0.179403	-343.204	0.948121	0.3
1260000	0	0.569806	-343.534	0.538404	0.2855
1261000	0	0.849313	-348.037	0.167794	0.3
1262000	0	0.899169	-343.314	0.230434	0.3469
1263000	0	0.346287	-344.513	0.712885	0.2865
1264000	0	1.01318	-346.201	0.0191096	0.275667
1265000	0	0.855493	-346.568	0.181677	0.2795
1266000	0	0.832096	-345.753	0.194414	0.297
1267000	0	0.556913	-344.993	0.496089	0.255
1268000	0	0.745313	-351.309	0.255639	0.265
1269000	0	1.02909	-344.766	0.0266584	0.2618
1270000	0	0.948608	-347.289	0.0335535	0.2765
1271000	0	0.931262	-344.847	0.136975	0.28
1272000	0	0.661178	-347.1	0.335607	0.271105
1273000	0	0.512265	-343.774	0.580729	0.317364
1274000	0	0.299105	-344.872	0.8288	0.264
1275000	0	0.444151	-344.441	0.640249	0.28925
1276000	0	0.612265	-346.496	0.441459	0.353
1277000	0	-0.0565903	-343.854	0.330481	0.42
1278000	0	0.199489	-344.304	0.39235	0.346
1279000	0	0.240207	-345.142	0.0940238	0.358
1280000	0	-0.618639	-343.171	0.4913	0.339
1281000	0	0.144275	-342.91	0.145574	0.372
1282000	0	-0.49688	-343.56	0.835628	0.363
1283000	0	0.0183359	-344.212	1.05433	0.281333
1284000	0	-1.68793	-346.69	2.74481	0.278
1285000	0	-0.659504	-343.793	1.75129	0.277615
1286000	0	1.04061	-344.308	0.0269442	0.257
1287000	0	0.77686	-344.216	0.292646	0.273278
1288000	0	0.690735	-345.558	0.380497	0.25675
1289000	0	0.98923	-345.571	0.0981486	0.351
1290000	0	0.955124	-343.211	0.179283	0.35
1291000	0	0.183003	-344.235	0.878129	0.357
1292000	0	-1.1328	-343.577	0.114574	0.335
1293000	0	0.454503	-345.052	0.667524	0.311
1294000	0	0.554239	-343.935	0.211766	0.332
1295000	0	0.745006	-345.946	0.0170808	0.358
1296000	0	0.00681283	-343.733	0.228133	0.36
1297000	0	0.975086	-347.45	0.130545	0.311
1298000	0	0.827762	-343.463	0.287447	0.279
1299000	0	0.985374	-347.631	0.118258	0.281
1300000	0	0.637291	-344.497	0.442354	0.274
1301000	0	0.452162	-343.252	0.667821	0.307
1302000	0	0.571027	-344.27	0.523363	0.281625
1303000	0	0.391522	-343.882	0.696365	0.2768
1304000	0	1.08448	-343.445	0.0260096	0.29
1305000	0	0.996841	-344.3	0.0797806	0.32
1306000	0	0.487477	-345.243	0.644483	0.3052
1307000	0	-0.984468	-344.277	2.09163	0.31
1308000	0	1.01002	-344.608	0.0530703	0.272
1309000	1	-1.29686	-345.052	0.881185	0.285409
1310000	0	1.05542	-343.603	0.0393521	0.298
1311000	0	0.813816	-345.601	0.254708	0.27
1312000	0	1.00765	-343.528	0.104817	0.276
1313000	0	-0.125527	-343.774	1.22693	0.281
1314000	0	0.829733	-343.705	0.0506043	0.343
1315000	0	1.04685	-344.7	0.0484136	0.2925
1316000	0	1.08032	-344.764	0.0337906	0.272071
1317000	0	1.06294	-344.825	0.0303745	0.281286
1318000	0	0.233508	-344.164	0.84624	0.242
1319000	0	0.563808	-344.601	0.53317	0.269
1320000	0	0.939907	-344.255	0.170216	0.304
1321000	0	1.05345	-345.32	0.00351024	0.251
1322000	0	0.972264	-345.822	0.0486417	0.248
1323000	0	0.575694	-344.185	0.528791	0.27275
1324000	0	-0.276032	-347.656	1.31742	0.262
1325000	0	0.53832	-343.675	0.55666	0.281
1326000	0	0.851863	-344.855	0.215343	0.275
1327000	0	0.35895	-343.139	0.769364	0.3095
1328000	0	1.02926	-343.95	0.0857262	0.308
1329000	0	-0.361954	-343.28	1.47759	0.272333
1330000	0	1.04521	-344.047	0.0741572	0.309
1331000	0	0.474928	-344.168	0.0621651	0.354118
1332000	0	1.12379	-343.675	0.0064197	0.38
1333000	0	1.11067	-343.412	0.0144367	0.292118
1334000	0	0.474667	-345.087	0.63226	0.291
1335000	0	0.103629	-345.458	0.981796	0.299833
1336000	0	0.741428	-346.064	0.28719	0.217
1337000	0	0.502793	-343.283	0.613418	0.247
1338000	0	0.40976	-342.997	0.413043	0.354125
1339000	0	-0.910523	-344.257	0.788577	0.348
1340000	0	0.269413	-343.473	0.284323	0.357
1341000	0	0.567506	-345.806	0.159597	0.347
1342000	0	0.370212	-344.911	0.748461	0.379
1343000	0	0.124434	-345.013	0.273316	0.336
1344000	0	1.07885	-346.207	0.0373261	0.336
1345000	0	0.983326	-347.332	0.0157919	0.303231
1346000	0	0.836968	-346.598	0.182139	0.209
1347000	0	0.264899	-346.33	0.762819	0.262154
1348000	0	-0.00604417	-343.613	1.1049	0.26
1349000	0	-0.622442	-343.185	1.74187	0.279
1350000	0	0.837328	-343.856	0.269585	0.287
1351000	1	-1.02987	-346.996	0.992821	0.283429
1352000	0	0.562812	-345.089	0.532853	0.294
1353000	0	0.60883	-344.421	0.482149	0.267
1354000	0	1.07783	-343.386	0.0272737	0.28
1355000	0	0.97566	-344.263	0.111675	0.288
1356000	0	0.298748	-344.103	0.795094	0.269263
1357000	0	0.959981	-344.543	0.1475	0.3
1358000	0	0.449677	-345.08	0.677563	0.328
1359000	0	-0.0929118	-344.813	1.21445	0.288
1360000	0	-0.236539	-344.529	1.35994	0.3511
1361000	0	-0.347385	-344.143	1.47272	0.359
1362000	0	0.946109	-344.134	0.0169286	0.357
1363000	1	0.530114	-344.373	0.667229	0.364
1364000	0	-0.579475	-344.027	1.61393	0.3515
1365000	0	0.787606	-344.707	0.017389	0.343
1366000	0	0.473317	-343.327	0.00407264	0.377667
1367000	0	0.322842	-345.289	0.210141	0.348
1368000	0	-0.239859	-345.529	0.154342	0.365875
1369000	0	0.83847	-344.021	0.290884	0.381
1370000	0	0.658792	-344.258	0.362897	0.358
1371000	0	0.0519844	-345.567	0.411195	0.359
1372000	0	0.679946	-343.866	0.450091	0.337
1373000	0	0.473264	-346.731	0.610495	0.359
1374000	0	-0.0378785	-343.882	0.94593	0.345
1375000	0	-0.735445	-342.951	1.25248	0.344
1376000	0	0.463175	-343.774	0.270675	0.3525
1377000	0	0.743043	-345.587	0.372791	0.3205
1378000	0	0.00941736	-343.728	1.12351	0.315
1379000	0	0.725304	-343.613	0.398842	0.277
1380000	0	0.761907	-343.888	0.277875	0.346
1381000	0	0.69219	-344.312	0.275773	0.361
1382000	0	0.680336	-344.209	0.39433	0.317083
1383000	0	0.744004	-345.833	0.282385	0.296
1384000	0	0.217049	-343.694	0.169541	0.357
1385000	0	0.807388	-343.657	0.286501	0.282
1386000	0	0.744887	-344.104	0.376538	0.301
1387000	0	0.86401	-347.008	0.202399	0.278
1388000	0	0.35202	-344.679	0.115765	0.366
1389000	0	0.664783	-343.623	0.445311	0.2908
1390000	0	0.595516	-343.719	0.513115	0.288333
1391000	0	1.05093	-343.295	0.0610882	0.3175
1392000	0	1.064	-343.953	0.0437117	0.305
1393000	0	0.764544	-345.105	0.31528	0.291
1394000	0	0.0772763	-345.848	0.968925	0.27075
1395000	0	0.639888	-346.117	0.426138	0.267
1396000	0	-0.204082	-346.206	0.478599	0.349854
1397000	0	0.715487	-344.172	0.388707	0.28425
1398000	0	1.05329	-344.178	0.0591851	0.271667
1399000	0	0.33287	-343.072	0.465959	0.365
1400000	0	0.752526	-343.844	0.372814	0.298667
1401000	0	-3.46192	-346.102	1.23739	0.37
1402000	0	0.636984	-344.24	0.468702	0.29275
1403000	0	0.957166	-346.697	0.0540022	0.286
1404000	0	0.760213	-344.034	0.335389	0.218
1405000	0	-0.53339	-345.216	0.988451	0.3332
1406000	0	0.0997701	-344.036	0.248676	0.362889
1407000	0	-1.55134	-343.303	0.433564	0.3415
1408000	0	0.569225	-343.151	0.548394	0.2745
1409000	0	0.132943	-343.897	0.386	0.377
1410000	0	0.165845	-344.246	0.96072	0.338
1411000	0	-0.396613	-343.614	1.49711	0.270667
1412000	0	-0.0639892	-345.151	1.17181	0.327167
1413000	0	0.851494	-343.199	0.280675	0.335
1414000	0	0.856941	-344.685	0.00692473	0.354154
1415000	0	0.692627	-344.211	0.416584	0.378
1416000	0	-1.08919	-343.409	0.460697	0.38
1417000	0	0.171987	-343.412	0.9417	0.30425
1418000	0	1.04974	-345.688	0.0539504	0.308
1419000	0	0.445962	-343.832	0.645983	0.286
1420000	0	0.288986	-346.544	0.757467	0.264
1421000	0	0.955561	-343.555	0.147991	0.295
1422000	0	-0.428802	-343.209	1.14045	0.367083
1423000	0	-0.145949	-346.183	0.587418	0.366857
1424000	0	0.286193	-344.54	0.83494	0.375
1425000	0	-0.314067	-345.205	0.997118	0.374667
1426000	0	0.198398	-343.556	0.751117	0.363
1427000	0	-0.399313	-344.002	1.32639	0.368
1428000	0	0.455868	-345.042	0.587853	0.373
1429000	0	-0.350599	-344.355	1.10554	0.366
1430000	0	0.520974	-343.636	0.447776	0.35475
1431000	0	0.635752	-344.076	0.465081	0.2829
1432000	0	0.493721	-345.221	0.25803	0.386667
1433000	0	0.355373	-344.712	0.722332	0.2795
1434000	0	0.477204	-345.711	0.593283	0.237
1435000	0	0.387737	-343.909	0.715528	0.301
1436000	0	0.785185	-344.118	0.331947	0.28432
1437000	0	-0.347114	-343.751	1.45332	0.3
1438000	0	0.431198	-343.732	0.498382	0.361167
1439000	0	0.980782	-343.578	0.151941	0.32575
1440000	0	0.710587	-344.775	0.0952957	0.3512
1441000	0	0.44605	-342.904	0.00781686	0.363
1442000	0	-0.195234	-343.275	0.151198	0.367
1443000	0	0.439719	-343.351	0.38087	0.374
1444000	0	-2.0321	-344.843	3.15479	0.297
1445000	0	0.0171338	-343.731	0.956077	0.3555
1446000	0	0.490941	-343.644	0.0117567	0.369
1447000	0	0.997516	-343.713	0.0241424	0.378
1448000	0	-1.1279	-343.779	2.25749	0.346857
1449000	0	-1.54342	-343.751	0.291353	0.428
1450000	0	-0.614823	-345.942	1.18366	0.341
1451000	0	-1.44961	-344.542	0.497389	0.38425
1452000	0	0.525696	-345.808	0.0700032	0.3965
1453000	0	0.90333	-346.557	0.173524	0.3705
1454000	0	-0.0937797	-343.858	0.152027	0.369867
1455000	0	-1.09267	-343.697	0.344942	0.368
1456000	0	-0.286699	-343.306	0.158418	0.306
1457000	0	0.605072	-343.424	0.530723	0.343667
1458000	0	0.538942	-343.158	0.495073	0.366
1459000	0	-0.0465802	-342.889	0.0877567	0.404
1460000	0	0.62445	-347.633	0.488646	0.3585
1461000	0	0.616917	-343.722	0.40753	0.355
1462000	0	-0.810314	-342.999	0.239996	0.366333
1463000	0	0.543339	-343.354	0.219831	0.363
1464000	0	-0.89878	-344.149	1.9588	0.35075
1465000	0	-0.559164	-345.142	0.290366	0.357
1466000	0	0.830232	-343.031	0.0905374	0.352
1467000	0	0.646353	-343.289	0.0607239	0.3845
1468000	0	-1.17778	-343.7	1.63976	0.3742
1469000	0	0.173541	-343.841	0.956192	0.317
1470000	0	-0.209893	-344.802	0.697372	0.34
1471000	0	0.403775	-343.911	0.604237	0.37
1472000	0	0.414955	-344.177	0.717747	0.3394
1473000	0	0.955132	-344.096	0.172674	0.279
1474000	0	-0.853218	-345.583	1.93781	0.316
1475000	0	0.422891	-345.525	0.215949	0.358
1476000	0	0.0399418	-343.849	0.763826	0.363
1477000	0	-0.488412	-345.237	1.58139	0.356364
1478000	0	1.11888	-343.028	0.0111685	0.28
1479000	0	0.487336	-346.209	0.620919	0.347875
1480000	0	0.419194	-347.711	0.446722	0.332
1481000	0	0.361046	-345.923	0.751618	0.3566
1482000	0	-0.622328	-342.977	0.784565	0.397
1483000	0	-0.569522	-343.31	0.393792	0.367
1484000	0	-2.00389	-344.313	0.0995188	0.374
1485000	0	0.873735	-343.206	0.240511	0.297143
1486000	1	-1.59758	-344.023	1.06938	0.359667
1487000	0	0.923131	-343.036	0.0644411	0.382
1488000	0	-0.553453	-344.147	0.672618	0.361
1489000	0	0.479276	-343.645	0.394044	0.360676
1490000	0	1.0955	-344.778	0.0293471	0.356833
1491000	0	-0.150368	-343.697	1.28592	0.373
1492000	0	-0.243309	-344.344	0.966053	0.354
1493000	0	-3.8084	-344.524	0.821973	0.3555
1494000	0	0.204704	-346.752	0.0607364	0.348
1495000	0	0.100371	-344.085	1.02678	0.3295
1496000	0	-1.02213	-343.129	0.299279	0.398
1497000	0	0.706589	-345.593	0.0259651	0.354667
1498000	0	-0.181317	-344.876	0.0733745	0.37
1499000	0	0.76714	-345.884	0.320262	0.298
1500000	0	0.25371	-343.758	0.839978	0.287267
1501000	0	0.969347	-343.127	0.150613	0.315
1502000	0	0.291707	-345.02	0.795243	0.27
1503000	0	0.660095	-343.204	0.427568	0.361444
1504000	0	0.259122	-343.035	0.280873	0.355
1505000	0	-0.0426733	-344.073	1.12765	0.292
1506000	0	0.851507	-343.621	0.246496	0.28
1507000	0	-0.0587306	-344.688	0.383178	0.350333
1508000	0	0.406021	-343	0.352458	0.432
1509000	0	0.44684	-343.156	0.504936	0.359
1510000	0	0.327696	-343.147	0.523906	0.338
1511000	0	-1.81305	-342.95	0.778949	0.364933
1512000	0	-4.53165	-344.746	0.38936	0.401
1513000	0	0.622689	-343.384	0.494812	0.362429
1514000	1	0.184652	-342.907	1.37792	0.3545
1515000	0	0.104274	-343.44	1.02216	0.474
1516000	1	0.249405	-342.482	1.1861	0.366667
1517000	1	-2.59463	-343.184	0.585893	0.404143
1518000	0	-0.683478	-344.763	1.58219	0.413
1519000	0	-0.412972	-348.815	0.988142	0.398
1520000	0	0.800795	-345.021	0.26378	0.286714
1521000	0	0.676294	-343.33	0.436173	0.2982
1522000	0	-2.79893	-344.16	2.7129	0.374429
1523000	0	-0.71898	-343.612	0.297958	0.374
1524000	0	0.838293	-344.511	0.249829	0.35
1525000	0	-0.061403	-344.838	0.850617	0.3505
1526000	0	-1.21437	-343.368	0.538341	0.3805
1527000	0	0.197978	-343.495	0.290753	0.389
1528000	0	0.976477	-343.493	0.137685	0.29075
1529000	0	0.908729	-344.339	0.183859	0.2835
1530000	0	-0.805086	-346.292	0.305633	0.353667
1531000	0	-0.376193	-344.16	1.03256	0.347
1532000	0	0.642342	-343.945	0.223807	0.391
1533000	0	-1.22059	-346.288	0.190051	0.375
1534000	0	0.602534	-345.559	0.276163	0.346
1535000	0	0.205615	-346.691	0.425824	0.361111
1536000	0	-0.239327	-345.5	1.3496	0.324714
1537000	0	0.894089	-344.338	0.232564	0.339778
1538000	0	0.674067	-343.7	0.192059	0.355
1539000	0	0.0616277	-343.145	0.940637	0.35825
1540000	0	0.568753	-343.636	0.0622563	0.342
1541000	0	0.414027	-345.089	0.109208	0.34
1542000	0	0.478891	-344.113	0.522714	0.333
1543000	0	-0.191028	-344.961	1.30255	0.3585
1544000	0	1.03224	-343.646	0.0797742	0.334
1545000	0	0.395079	-345.708	0.730201	0.333
1546000	0	0.519667	-346.016	0.597652	0.359
1547000	0	-0.282121	-344.428	1.33183	0.33625
1548000	0	0.543953	-343.625	0.255125	0.3495
1549000	0	-0.00757541	-342.968	0.61213	0.432
1550000	0	0.46326	-343.177	0.23428	0.350917
1551000	0	-0.055528	-343.171	0.42984	0.371
1552000	1	1.00377	-340.057	0.937244	0.356
1553000	1	1.24138	-342.764	0.477081	0.513
1554000	0	-0.431159	-344.757	0.0691298	0.335
1555000	0	-0.296338	-343.238	0.884558	0.376
1556000	0	1.05842	-343.325	0.00913748	0.393
1557000	0	0.373928	-343.027	0.0470903	0.316
1558000	0	1.10109	-345.171	0.0187204	0.335
1559000	0	0.141074	-351.574	0.454199	0.364667
1560000	1	-3.68606	-344.385	1.9285	0.367615
1561000	0	-0.238248	-343.925	0.521111	0.368
1562000	0	0.363155	-344.848	0.661629	0.356667
1563000	0	-1.75488	-343.61	0.556135	0.3482
1564000	0	-1.49238	-343.749	2.14782	0.388
1565000	0	0.215754	-346.44	0.831581	0.34
1566000	0	-3.83808	-345.191	0.365665	0.37
1567000	0	0.596091	-343.994	0.526115	0.3735
1568000	0	-0.063843	-343.619	0.770424	0.355
1569000	0	0.254816	-345.203	0.88167	0.354
1570000	0	0.389368	-343.174	0.0422901	0.363
1571000	0	-1.98247	-346.775	0.838995	0.34
1572000	0	-1.03927	-344.8	1.75596	0.353
1573000	0	-0.25401	-344.675	1.31162	0.367545
1574000	0	0.829794	-345.716	0.306065	0.366
1575000	0	-0.0102168	-343.602	0.375359	0.3482
1576000	0	0.502253	-344.035	0.170277	0.358
1577000	0	0.342144	-343.34	0.155176	0.373
1578000	0	-1.04678	-343.331	1.32063	0.347
1579000	0	0.296363	-343.232	0.32271	0.364
1580000	0	0.83458	-345.482	0.230294	0.365
1581000	0	1.04033	-344.131	0.0716604	0.351
1582000	0	0.63489	-344.396	0.283595	0.357769
1583000	0	0.402257	-343.919	0.281755	0.357125
1584000	0	0.217584	-343.821	0.147802	0.357333
1585000	0	-0.975435	-343.639	0.179198	0.373
1586000	0	0.299986	-344.999	0.162914	0.406
1587000	0	-0.851963	-345.055	0.581319	0.384
1588000	0	-0.622787	-343.089	1.08845	0.335
1589000	0	-0.345956	-342.915	0.558296	0.366143
1590000	0	0.0260249	-344.9	1.10087	0.37
1591000	0	-0.191088	-343.066	1.14567	0.367
1592000	0	0.536847	-344.241	0.139826	0.3685
1593000	0	0.195961	-344.822	0.868626	0.29275
1594000	0	0.655984	-344.575	0.42556	0.268
1595000	0	0.619713	-343.479	0.516586	0.363364
1596000	0	0.205841	-347.167	0.798332	0.26575
1597000	0	0.999988	-345.762	0.0207352	0.253
1598000	0	0.885984	-345.45	0.173439	0.295
1599000	0	0.267248	-343.572	0.830779	0.2816
1600000	0	0.0735852	-343.145	1.04437	0.253
1601000	0	-0.820393	-343.537	1.92076	0.269667
1602000	0	-0.628217	-343.381	0.0514192	0.352571
1603000	0	0.986592	-343.646	0.0329675	0.38
1604000	0	0.465892	-345.391	0.564881	0.338
1605000	0	0.382795	-343.981	0.567646	0.332
1606000	0	0.424104	-343.983	0.704585	0.3278
1607000	0	0.821953	-343.39	0.30881	0.305
1608000	0	-0.959505	-343.966	0.0670824	0.376333
1609000	0	-0.189466	-343.408	0.77634	0.356
1610000	0	0.677851	-344.927	0.39608	0.284
1611000	0	0.9946	-345.012	0.0817261	0.2874
1612000	0	0.922251	-343.272	0.195221	0.289
1613000	0	-0.74268	-343.939	1.83541	0.291
1614000	0	1.06188	-343.241	0.0654317	0.290143
1615000	0	0.214334	-343.018	0.685006	0.349667
1616000	0	0.89691	-345.541	0.16144	0.284333
1617000	0	0.787863	-343.576	0.320188	0.296714
1618000	0	0.921108	-345.931	0.116034	0.292
1619000	0	1.02195	-347.307	0.0125655	0.284667
1620000	0	0.514424	-347.516	0.505378	0.290833
1621000	0	0.813032	-344.582	0.288771	0.248667
1622000	0	0.641482	-344.729	0.434278	0.267
1623000	0	0.366436	-343.946	0.728099	0.276
1624000	0	0.434053	-343.366	0.230749	0.355444
1625000	0	0.598049	-345.012	0.448961	0.2655
1626000	0	0.951957	-344.286	0.115121	0.267
1627000	0	0.362715	-343.191	0.755042	0.2574
1628000	0	1.05325	-344.185	0.0179039	0.276
1629000	0	1.02641	-343.425	0.082597	0.282333
1630000	0	0.69832	-344.636	0.389039	0.2757
1631000	0	1.06785	-345.074	0.0537207	0.3275
1632000	0	0.71377	-343.427	0.0369618	0.366625
1633000	0	-0.517985	-344.147	0.334739	0.343
1634000	0	-0.0614904	-346.037	1.1406	0.349
1635000	0	-0.0963802	-343.498	0.670937	0.363
1636000	0	-0.657631	-344.684	1.67967	0.329125
1637000	0	0.88283	-344.281	0.180127	0.368
1638000	0	-0.690203	-344.959	0.380773	0.357
1639000	0	1.05398	-344.92	0.0106262	0.343
1640000	0	0.555607	-343.875	0.389616	0.3427
1641000	0	0.374169	-343.558	0.309294	0.375
1642000	0	-0.94544	-343.077	1.10062	0.358
1643000	0	-0.49279	-344.891	0.429238	0.362
1644000	0	0.597035	-346.204	0.500747	0.347
1645000	0	0.329704	-343.638	0.173211	0.3592
1646000	0	0.0332511	-343.076	0.263691	0.376333
1647000	0	-0.966015	-343.118	1.3397	0.375
1648000	0	0.198624	-343.607	0.818487	0.353636
1649000	0	-0.103356	-343.235	0.592233	0.3684
1650000	0	0.98507	-344.421	0.0131057	0.342
1651000	0	-0.122654	-344.511	1.24741	0.369333
1652000	0	-0.187473	-346.351	0.0335955	0.357
1653000	0	-2.11581	-345.158	0.00660952	0.363
1654000	0	0.753075	-344.537	0.370262	0.358857
1655000	0	0.856319	-343.882	0.238124	0.372
1656000	0	0.15463	-344.074	0.276211	0.404
1657000	0	-1.14449	-343.206	1.48476	0.345
1658000	0	0.562431	-343.044	0.225914	0.408
1659000	0	0.647862	-343.515	0.187419	0.378333
1660000	0	-0.594055	-343.54	0.0767842	0.3691
1661000	0	0.699592	-343.681	0.0638381	0.366
1662000	0	0.284086	-344.933	0.458381	0.367857
1663000	0	0.940554	-344.847	0.170429	0.38
1664000	0	0.991244	-343.392	0.0017319	0.36
1665000	0	0.142237	-345.245	0.125103	0.357
1666000	0	0.234295	-342.936	0.56292	0.357
1667000	0	0.602443	-344.017	0.4456	0.364111
1668000	0	0.168021	-344.921	0.960316	0.374333
1669000	0	0.723974	-343.84	0.0436342	0.356
1670000	1	-1.39123	-345.778	0.474119	0.368455
1671000	0	0.166324	-343.458	0.00562629	0.4145
1672000	0	-0.544478	-344.213	1.31842	0.364
1673000	0	-0.72191	-346.473	0.336437	0.387
1674000	0	0.541793	-343.644	0.0335694	0.371375
1675000	0	0.192623	-343.822	0.665756	0.399
1676000	1	-1.82525	-343.612	1.28834	0.361
1677000	0	-0.140427	-344.264	1.26712	0.332
1678000	0	-0.0672089	-345.966	0.422302	0.343
1679000	0	0.403037	-343.802	0.129753	0.361857
1680000	0	0.491495	-345.259	0.531545	0.3645
1681000	0	-1.20105	-345.121	0.387636	0.374
1682000	0	-0.22022	-343.599	0.672587	0.372
1683000	0	0.631205	-343.33	0.498887	0.336
1684000	0	0.899891	-344.516	0.162475	0.322455
1685000	0	0.171538	-345.81	0.857981	0.239
1686000	0	-0.975591	-345.608	2.00535	0.251
1687000	0	-0.561211	-345.572	0.45275	0.32
1688000	0	-1.58857	-347.069	0.869727	0.366571
1689000	0	-1.5154	-343.738	0.765034	0.341
1690000	0	-1.58526	-344.327	1.34194	0.359
1691000	0	0.228065	-343.429	0.699047	0.399
1692000	0	-0.0408969	-343.312	0.358739	0.371
1693000	0	0.338213	-343.722	0.561716	0.376
1694000	0	0.568705	-345.985	0.166628	0.366333
1695000	0	-1.14026	-344.244	2.06757	0.3645
1696000	0	-0.889265	-343.469	0.649225	0.3575
1697000	0	0.904362	-344.61	0.211642	0.36
1698000	0	1.06719	-343.868	0.0571385	0.282417
1699000	0	0.221581	-342.961	0.300619	0.334
1700000	0	0.272212	-344.377	0.0942047	0.358
1701000	0	-1.22602	-345.86	1.68954	0.375
1702000	0	-0.131696	-344.53	0.300871	0.376
1703000	0	0.0181083	-346.574	0.282741	0.352
1704000	0	-0.869347	-343.91	1.75461	0.365286
1705000	0	1.03837	-347.01	0.0864582	0.367
1706000	0	-0.458231	-344.035	1.06112	0.313
1707000	0	0.486478	-344.925	0.358768	0.378
1708000	0	0.353783	-346.528	0.753493	0.3444
1709000	0	0.949048	-344.257	0.0744263	0.378
1710000	0	0.492617	-343.593	0.406126	0.376
1711000	0	0.270708	-342.97	0.483288	0.356167
1712000	0	0.686541	-343.301	0.0415903	0.37
1713000	0	0.254267	-346.369	0.877907	0.362
1714000	0	0.871147	-343.467	0.162638	0.356632
1715000	0	0.961588	-344.238	0.126819	0.362667
1716000	0	-0.673338	-344.289	1.75416	0.304
1717000	0	0.686518	-348.202	0.29048	0.255
1718000	0	-0.227001	-346.323	1.24141	0.221
1719000	1	2.01144	-339.672	0.141738	0.3312
1720000	0	-0.493231	-343.851	1.61072	0.303
1721000	1	-1.69263	-345.381	0.817141	0.286
1722000	0	0.104167	-344.248	1.00567	0.365222
1723000	0	0.582989	-344.67	0.51993	0.321
1724000	0	0.828666	-345.861	0.284382	0.37075
1725000	0	-0.168829	-343.023	1.03496	0.352
1726000	0	0.229367	-343.652	0.328733	0.342
1727000	0	1.02952	-343.702	0.0657319	0.288333
1728000	0	0.624597	-344.235	0.286883	0.3565
1729000	0	-0.159202	-348.244	1.17777	0.267
1730000	0	-0.285538	-345.069	0.427398	0.35
1731000	0	-0.0705438	-344.53	0.954702	0.348
1732000	0	1.00513	-345.99	0.0214823	0.275667
1733000	0	0.93485	-346.776	0.0981851	0.2795
1734000	0	0.819832	-344.638	0.25062	0.316
1735000	0	0.76468	-343.537	0.370008	0.387
1736000	0	1.0698	-344.169	0.00482382	0.289889
1737000	0	0.513909	-345.688	0.536014	0.257
1738000	0	0.316583	-344.792	0.73143	0.286667
1739000	0	0.598691	-346.74	0.44144	0.223
1740000	0	0.828278	-347.366	0.266164	0.2585
1741000	0	0.877368	-345.595	0.127378	0.3545
1742000	0	0.757328	-343.782	0.35113	0.283
1743000	0	0.785197	-344.02	0.317404	0.299
1744000	0	-0.622504	-343.781	0.892265	0.375667
1745000	0	-0.100157	-347.013	0.466572	0.349
1746000	0	0.856838	-345.426	0.195776	0.278143
1747000	0	0.752914	-345.377	0.313092	0.247
1748000	0	0.87495	-346.972	0.156662	0.2712
1749000	0	0.336312	-344.636	0.398958	0.36625
1750000	0	-1.04729	-344.172	1.82151	0.303
1751000	0	-0.0737453	-344.196	1.21322	0.372
1752000	0	0.897778	-344.511	0.209135	0.334
1753000	0	0.852521	-343.994	0.271925	0.338
1754000	0	0.895776	-344.219	0.180724	0.265
1755000	0	0.958053	-344.709	0.110979	0.266
1756000	0	0.31494	-346.574	0.735429	0.270437
1757000	0	0.56641	-344.178	0.526338	0.247
1758000	0	0.733718	-343.83	0.366967	0.3
1759000	1	0.269808	-345.935	0.271578	0.335
1760000	0	0.149134	-343.432	0.19677	0.361429
1761000	0	0.286413	-343.583	0.0712214	0.377
1762000	0	-0.520925	-343.326	0.0714034	0.355
1763000	0	0.357713	-344.679	0.752577	0.27625
1764000	0	-0.0115925	-344.535	1.13417	0.277824
1765000	1	-0.165295	-345.874	1.26026	0.280375
1766000	0	-0.0362907	-343.666	0.0639157	0.3795
1767000	0	0.823128	-344.414	0.258848	0.3205
1768000	0	0.824811	-345.994	0.192899	0.291
1769000	0	0.989249	-345.676	0.0474169	0.2535
1770000	0	0.935259	-345.678	0.106633	0.259
1771000	0	0.476762	-347.64	0.526177	0.251
1772000	0	0.816854	-345.497	0.223778	0.258
1773000	0	0.934441	-344.183	0.161646	0.255667
1774000	0	0.688202	-343.419	0.424064	0.297
1775000	0	-0.0936355	-342.964	0.102548	0.359667
1776000	0	0.505532	-343.787	0.525697	0.384
1777000	0	-0.0465675	-343.698	0.261815	0.368
1778000	0	0.664158	-343.388	0.468698	0.3245
1779000	0	-0.461157	-344.417	1.12266	0.3805
1780000	0	1.05934	-346.668	0.0203194	0.378
1781000	0	0.382375	-343.639	0.719133	0.357667
1782000	0	-0.631026	-344.765	0.0161511	0.362
1783000	0	0.443252	-343.81	0.109061	0.359667
1784000	0	0.860351	-344.436	0.217692	0.2981
1785000	0	0.870162	-343.472	0.223653	0.3745
1786000	0	0.992713	-343.382	0.138114	0.306
1787000	0	0.059443	-345.074	1.02588	0.293043
1788000	1	-1.36829	-344.18	1.24634	0.386
1789000	0	0.190859	-343.189	0.778725	0.367
1790000	0	-0.837261	-344.597	1.90167	0.288333
1791000	0	0.321759	-344.03	0.336118	0.351333
1792000	0	-0.14999	-343.522	0.197413	0.315
1793000	0	0.734326	-344.694	0.336752	0.243
1794000	0	0.650064	-344.389	0.428868	0.27
1795000	0	-0.698729	-343.705	0.965593	0.3638
1796000	0	0.313316	-343.187	0.261693	0.36625
1797000	0	0.0591068	-345.86	0.291652	0.345
1798000	0	0.730357	-343.261	0.397341	0.35
1799000	0	-0.32491	-344.138	1.41548	0.3199
1800000	0	1.00817	-343.619	0.106757	0.2845
1801000	0	-0.114512	-343.893	1.24581	0.325
1802000	0	1.07195	-343.807	0.0254287	0.346
1803000	0	0.746014	-347.502	0.249002	0.344
1804000	0	-1.78859	-342.938	1.31258	0.341
1805000	0	-0.353298	-344.357	0.379418	0.343
1806000	0	-0.44827	-345.89	1.10701	0.345
1807000	0	0.765885	-344.684	0.120464	0.37
1808000	0	0.633432	-343.46	0.163875	0.337778
1809000	0	0.879138	-344.988	0.226029	0.374
1810000	0	0.158382	-343.166	0.734975	0.309667
1811000	0	0.512975	-342.948	0.107581	0.336
1812000	0	0.58264	-343.24	0.31227	0.334
1813000	0	0.349019	-343.803	0.0722735	0.319
1814000	0	0.611373	-343.735	0.31893	0.352
1815000	0	-1.66471	-343.004	0.080415	0.35
1816000	0	0.271031	-343.804	0.455847	0.34
1817000	0	0.848855	-343.771	0.200749	0.336
1818000	0	0.270396	-343.807	0.59153	0.3495
1819000	0	-1.34735	-343.751	0.427059	0.35275
1820000	0	-0.888607	-343.84	1.67623	0.376
1821000	0	0.405238	-345.122	0.29504	0.367333
1822000	0	0.646299	-343.369	0.487789	0.36
1823000	0	0.418324	-343.632	0.194648	0.304
1824000	0	0.946555	-343.164	0.170556	0.302143
1825000	0	0.969683	-343.471	0.135307	0.295
1826000	0	0.898223	-343.851	0.19437	0.3
1827000	0	1.02085	-344.092	0.0748135	0.305
1828000	0	0.560973	-344.927	0.0134237	0.3618
1829000	0	0.896154	-344.164	0.185364	0.2925
1830000	0	1.02002	-345.921	0.0865239	0.349
1831000	0	-0.0807283	-343.838	1.21156	0.332
1832000	0	0.608849	-343.425	0.463686	0.349
1833000	0	0.561794	-344.888	0.573754	0.2845
1834000	0	-1.28804	-344.313	0.56369	0.336
1835000	0	0.945263	-344.798	0.176947	0.285488
1836000	0	-0.0108433	-344.062	0.324984	0.332313
1837000	0	0.808496	-344.934	0.318707	0.343
1838000	0	0.671701	-343.686	0.347191	0.392
1839000	0	0.608039	-346.555	0.0991461	0.363857
1840000	0	-0.577102	-343.979	1.36388	0.355
1841000	0	0.74379	-344.099	0.343989	0.286
1842000	0	-0.93806	-346.045	2.02744	0.29
1843000	0	0.860475	-343.435	0.260079	0.314
1844000	0	-0.108918	-345.98	1.09948	0.3585
1845000	0	0.809648	-343.566	0.0126053	0.353889
1846000	0	-1.71459	-344.663	0.169306	0.357
1847000	0	-0.610656	-343.496	0.301005	0.356333
1848000	0	-0.447175	-344.527	0.24921	0.357125
1849000	0	-1.46416	-344.013	0.0314927	0.38
1850000	0	0.469835	-343.48	0.329665	0.343857
1851000	0	0.549247	-347.191	0.0663324	0.3745
1852000	0	0.718813	-344.261	0.199345	0.3626
1853000	0	0.949388	-343.817	0.154629	0.304333
1854000	0	0.997235	-346.467	0.0732895	0.315
1855000	0	0.906342	-343.064	0.218494	0.304
1856000	0	1.08372	-343.457	0.0337226	0.302
1857000	0	0.0374882	-345.922	1.028	0.311167
1858000	0	0.967144	-344.289	0.119303	0.326
1859000	0	-2.01094	-345.571	0.901894	0.362462
1860000	0	0.885788	-345.823	0.191137	0.30025
1861000	0	0.779543	-346.101	0.301447	0.315333
1862000	0	0.63228	-343.069	0.157474	0.3724
1863000	0	-0.234807	-343.361	0.515714	0.414
1864000	0	0.938489	-344.344	0.139791	0.295333
1865000	0	0.127924	-346.063	0.903428	0.232
1866000	0	1.04336	-346.18	0.0252732	0.29
1867000	0	0.701745	-345.355	0.36432	0.256
1868000	0	-0.0908471	-343.247	0.409663	0.3534
1869000	0	-0.0146997	-344.88	0.244783	0.361
1870000	0	0.602891	-344.392	0.336323	0.359
1871000	0	0.863317	-345.559	0.165074	0.2625
1872000	0	0.657777	-346.568	0.365291	0.249
1873000	0	1.0674	-344.029	0.0195861	0.271462
1874000	0	1.045	-345.147	0.0377352	0.293
1875000	0	-0.341949	-343.879	1.4737	0.366187
1876000	0	-0.0130584	-345.428	0.618291	0.371
1877000	0	0.404126	-345.099	0.362665	0.362571
1878000	0	1.09078	-343.395	0.0419743	0.381
1879000	0	-1.99131	-346.184	0.895374	0.364
1880000	0	-1.30671	-343.204	2.39897	0.358
1881000	0	0.971954	-343.327	0.133195	0.352
1882000	1	0.019136	-345.296	0.453297	0.265125
1883000	0	0.653585	-343.225	0.466863	0.291364
1884000	0	0.302913	-345.785	0.406296	0.380333
1885000	0	-1.10536	-343.11	0.701028	0.379
1886000	0	0.99422	-343.178	0.141294	0.333
1887000	0	0.891093	-344.467	0.0568008	0.323
1888000	0	-1.83646	-344.448	2.85276	0.316
1889000	0	0.230976	-344.636	0.0768349	0.369
1890000	0	0.931713	-346.094	0.185047	0.353
1891000	0	-0.314834	-345.061	0.250124	0.364
1892000	0	-2.66143	-344.397	0.137959	0.336444
1893000	0	0.648168	-343.216	0.17584	0.386
1894000	0	0.773279	-344.352	0.131218	0.35175
1895000	0	0.693314	-343.799	0.330084	0.349
1896000	0	-0.00518748	-344.396	0.31735	0.378
1897000	0	0.988333	-344.528	0.0143999	0.348
1898000	0	-1.6177	-343.323	1.2885	0.3602
1899000	0	-1.51295	-343.533	1.64117	0.384
1900000	0	0.375517	-343.692	0.483801	0.394
1901000	0	0.833706	-345.335	0.238312	0.367
1902000	0	-0.848986	-342.95	0.298616	0.369
1903000	0	0.791452	-343.035	0.339247	0.319435
1904000	0	0.623055	-345.541	0.477637	0.283
1905000	0	0.729054	-344.532	0.354607	0.294
1906000	0	1.0665	-343.707	0.0402959	0.246
1907000	0	0.711671	-346.965	0.427379	0.357187
1908000	1	1.05285	-344.381	0.626791	0.364273
1909000	0	0.781745	-348.747	0.234618	0.283333
1910000	0	0.595538	-344.744	0.472925	0.266
1911000	0	0.378209	-343.339	0.173557	0.347333
1912000	0	0.767427	-343.648	0.29069	0.352
1913000	0	-1.63583	-343.337	0.138183	0.363
1914000	0	0.791737	-346.176	0.236207	0.354
1915000	0	-0.480169	-345.683	1.54484	0.2688
1916000	0	1.09772	-344.039	0.00988947	0.26
1917000	0	0.859377	-344.823	0.22599	0.267
1918000	0	0.184383	-343.909	0.90052	0.307
1919000	0	0.335284	-344.815	0.724056	0.262
1920000	0	1.03499	-344.832	0.00869684	0.357
1921000	0	0.355061	-346.026	0.760833	0.36
1922000	1	-2.42659	-345.467	1.56903	0.395
1923000	0	0.793314	-343.534	0.165904	0.363222
1924000	0	0.718422	-345.043	0.258894	0.363
1925000	1	0.902142	-344.079	0.867952	0.382
1926000	0	1.05075	-344.229	0.07444	0.346158
1927000	0	1.01053	-344.924	0.11561	0.303125
1928000	0	1.07306	-343.045	0.0521039	0.292
1929000	0	0.80654	-343.79	0.168512	0.372714
1930000	0	0.591615	-343.744	0.505383	0.3268
1931000	0	-0.0119974	-343.88	1.09789	0.283
1932000	0	0.715785	-344.038	0.371855	0.219
1933000	0	0.686856	-344.519	0.396037	0.2618
1934000	0	0.690004	-344.702	0.391858	0.308
1935000	0	1.05485	-343.682	0.0470082	0.305
1936000	0	0.856419	-344.47	0.234823	0.268
1937000	0	1.04299	-344.903	0.00794857	0.278
1938000	0	0.741706	-345.332	0.287439	0.327167
1939000	0	0.319825	-344.062	0.277247	0.312769
1940000	0	-0.236891	-344.289	1.35344	0.3595
1941000	0	-1.08605	-343.3	0.174087	0.3385
1942000	0	0.657124	-344.721	0.42751	0.356
1943000	0	-2.0482	-343.937	0.569529	0.385
1944000	0	0.376585	-344.719	0.421392	0.356
1945000	0	0.412566	-345.062	0.693157	0.336625
1946000	0	-0.430012	-343.224	1.22277	0.349
1947000	0	0.668356	-345.814	0.164044	0.356875
1948000	0	0.730206	-345.251	0.353556	0.35075
1949000	0	0.0457724	-343.829	0.816703	0.344
1950000	0	0.13233	-343.151	0.0859938	0.336
1951000	0	0.60778	-345.73	0.149489	0.383
1952000	0	0.975868	-343.251	0.0140598	0.365
1953000	0	-0.762211	-343.131	0.415411	0.368
1954000	0	-2.11283	-344.123	0.277101	0.356143
1955000	0	-0.166269	-344.678	0.143951	0.338
1956000	0	-1.05382	-344.079	1.14546	0.362
1957000	0	-0.878049	-342.987	1.14378	0.368
1958000	0	1.0134	-345.47	0.0717052	0.371
1959000	0	-0.610532	-343.239	1.5012	0.3628
1960000	0	-0.729809	-344.736	1.54064	0.378
1961000	0	-2.04279	-343.305	0.226131	0.35875
1962000	0	0.0777768	-346.024	0.386766	0.355
1963000	0	0.282799	-346.206	0.32582	0.358
1964000	0	0.203766	-344.95	0.843326	0.358667
1965000	0	-0.905731	-343.42	0.14618	0.336
1966000	0	0.567705	-344.675	0.406788	0.356
1967000	0	-1.83279	-343.694	2.76857	0.349
1968000	0	-1.12014	-345.439	0.395815	0.424
1969000	0	0.64327	-344.937	0.226702	0.353
1970000	0	1.06134	-344.719	0.0102254	0.356429
1971000	0	0.533729	-344.762	0.58069	0.366615
1972000	0	0.512942	-343.702	0.346211	0.346
1973000	0	0.811213	-344.03	0.242202	0.373
1974000	0	-2.62594	-343.449	2.5288	0.343
1975000	0	0.86365	-343.846	0.0145088	0.36
1976000	0	0.162782	-345.26	0.782619	0.3565
1977000	0	-0.798447	-349.578	0.439756	0.365667
1978000	0	0.413736	-345.239	0.571267	0.363
1979000	0	1.01666	-344.537	0.0694932	0.32525
1980000	0	1.06948	-344.226	0.0381957	0.304
1981000	0	0.812399	-344.492	0.307063	0.323667
1982000	0	0.50674	-345.197	0.0389397	0.357083
1983000	1	-0.13698	-344.816	0.580888	0.366
1984000	0	0.541172	-343.725	0.175002	0.346
1985000	0	0.775424	-343.102	0.352916	0.395667
1986000	0	-0.461303	-344.084	0.766698	0.4115
1987000	0	0.501047	-345.493	0.616943	0.318
1988000	0	0.979023	-344.167	0.120107	0.3155
1989000	0	0.0785672	-345.455	0.986179	0.306
1990000	0	0.356579	-344.533	0.748766	0.358667
1991000	0	0.352615	-346.016	0.68435	0.294
1992000	0	1.00734	-343.798	0.103918	0.237
1993000	0	1.00494	-344.012	0.0943497	0.289
1994000	0	0.899846	-343.445	0.202089	0.286
1995000	0	0.371917	-343.971	0.513825	0.345684
1996000	0	0.793913	-343.303	0.323135	0.343
1997000	0	1.03592	-344.239	0.0585939	0.3
1998000	0	-0.772374	-343.781	1.87686	0.303167
[truncated: 3,001 more rows]
