# Supplementary material for: A phylogenetic analysis of macroevolutionary patterns in fermentative yeasts
Source: Ecol Evol. 2016 May 10;6(12):3851–61. doi: 10.1002/ece3.2097 (PMC4972215; doi:10.1002/ece3.2097)
Supplement: Supplementary file 1 — Data S1. kurtzToR.csv file. [file ECE3-6-3851-s001.zip › yeast-phylogeny.tre]

(((((((((Saccharomyces_pastorianus:20.25963118,Saccharomyces_bayanus:20.25963118):20.5928278,(Saccharomyces_paradoxus:21.1227389,(Saccharomyces_kudriavzevii:11.47290762,(Saccharomyces_mikatae:6.561585658,(Saccharomyces_cerevisiae:4.071856498,Saccharomyces_cariocanus:4.071856498):2.48972916):4.911321964):9.64983128):19.72972007):19.45811507,((Candida_glabrata:19.70471022,Nakaseomyces_delphensis:19.70471022):20.0266099,(Nakaseomyces_bacillisporus:19.95679032,Candida_castellii:19.95679032):19.7745298):20.57925392):20.19526438,((((Kazachstania_transvaalensis:18.14816746,(Kazachstania_telluris:10.2698407,(Kazachstania_servazzii:5.780341841,Kazachstania_unispora:5.780341841):4.489498855):7.878326763):15.92617112,Kazachstania_sinensis:34.07433858):16.02440053,(((Kazachstania_africana:13.78184395,Kazachstania_viticola:13.78184395):13.88103093,((((Kazachstania_rosinii:6.543311548,Kazachstania_piceae:6.543311548):7.011003759,Kazachstania_lodderae:13.55431531):4.858923664,Kazachstania_spencerorum:18.41323897):4.74159118,(Kazachstania_kunashirensis:13.77569651,((Kazachstania_exigua:4.236503295,(Kazachstania_bulderi:2.598004207,Kazachstania_turicensis:2.598004207):1.638499088):6.283793599,(Kazachstania_barnettii:7.163788945,Candida_humilis:7.163788945):3.35650795):3.255399611):9.379133646):4.508044731):11.18063524,Kazachstania_martiniae:38.84351012):11.25522898):15.05524567,(Naumovozyma_castellii:32.15089944,Naumovozyma_dairenensis:32.15089944):33.00308534):15.35185364):19.55006318,((Tetrapisispora_blattae:33.17330683,((Tetrapisispora_phaffii:11.1936537,(Tetrapisispora_nanseiensis:5.735359249,Tetrapisispora_arboricola:5.735359249):5.458294454):10.86146577,Tetrapisispora_iriomotensis:22.05511948):11.11818735):33.10431249,(Vanderwaltozyma_polyspora:33.09093133,Vanderwaltozyma_yarrowii:33.09093133):33.18668798):33.77828228):8.196460902,((Zygosaccharomyces_rouxii:35.82207997,Zygosaccharomyces_mellis:35.82207997):35.97041774,((Zygosaccharomyces_bailii:23.94853373,Zygosaccharomyces_bisporus:23.94853373):23.81219748,(Zygosaccharomyces_kombuchaensis:24.1342988,Zygosaccharomyces_lentus:24.1342988):23.62643241):24.0317665):36.45986478):8.091884461,((Zygotorulaspora_florentina:38.62787159,Zygotorulaspora_mrakii:38.62787159):38.74695992,((((Torulaspora_franciscae:15.57101622,Torulaspora_pretoriensis:15.57101622):15.26215257,Torulaspora_delbrueckii:30.83316878):15.36270571,Torulaspora_globosa:46.1958745):15.70075507,Torulaspora_microellipsoides:61.89662957):15.47820194):38.96941544):8.162471525,((Lachancea_kluyveri:41.32367318,((Lachancea_cidri:13.69659316,Lachancea_fermentati:13.69659316):13.79121273,(Lachancea_thermotolerans:13.69755723,Lachancea_waltii:13.69755723):13.79024866):13.83586729):41.41177385,(((Kluyveromyces_aestuarii:20.52606431,Kluyveromyces_nonfermentans:20.52606431):20.65243057,(Kluyveromyces_wickerhamii:20.80541988,((Kluyveromyces_lactis:7.016045999,Kluyveromyces_dobzhanskii:7.016045999):6.923081317,Kluyveromyces_marxianus:13.93912732):6.866292569):20.37307499):20.69336403,(((Eremothecium_gossypii:15.48167705,Eremothecium_ashbyi:15.48167705):15.51011418,Eremothecium_cymbalariae:30.99179124):15.49865919,(Eremothecium_coryli:23.25951987,Eremothecium_sinecaudum:23.25951987):23.23093056):15.38140848):20.86358812):41.77127145):24.58975044,((((Hanseniaspora_valbyensis:29.63135485,Kloeckera_lindneri:29.63135485):29.57780189,(Hanseniaspora_guilliermondii:29.64520414,Hanseniaspora_uvarum:29.64520414):29.5639526):29.60806107,((Hanseniaspora_vineae:29.56233202,Hanseniaspora_osmophila:29.56233202):29.59303706,Hanseniaspora_occidentalis:59.15536908):29.66184873):30.10098369,Saccharomycodes_ludwigii:118.9182015):30.17826742);
